# Supplementary material for: Structures and photocatalytic properties of two new Zn(ii) coordination polymers based on semi-rigid V-shaped multicarboxylate ligands
Source: RSC Adv. 2020 May 18;10(32):18721–7. doi: 10.1039/d0ra02222e (PMC9053881; doi:10.1039/d0ra02222e)
Supplement: RA-010-D0RA02222E-s002 [file RA-010-D0RA02222E-s002.cif]

# Electronic Supplementary Material (ESI) for RSC Advances.
# This journal is © The Royal Society of Chemistry 2020

####################################################################### 
# 
# This file contains crystal structure data downloaded from the 
# Cambridge Structural Database (CSD) hosted by the Cambridge 
# Crystallographic Data Centre (CCDC).
# 
# Full information about CCDC data access policies and citation 
# guidelines are available at http://www.ccdc.cam.ac.uk/access/V1 
# 
# Audit and citation data items may have been added by the CCDC. 
# Please retain this information to preserve the provenance of 
# this file and to allow appropriate attribution of the data. 
# 
#######################################################################

data_yyy
_database_code_depnum_ccdc_archive 'CCDC 1981484'
loop_
_audit_author_name
_audit_author_address
'Jun Wang'
;Sichuan University of Science and Engineering
China
;
_audit_update_record             
;
2020-02-03 deposited with the CCDC.	2020-04-30 downloaded from the CCDC.
;

_audit_creation_method           SHELXL-2014/7
_shelx_SHELXL_version_number     2014/7
_chemical_name_systematic        ?
_chemical_name_common            ?
_chemical_melting_point          ?
_chemical_formula_moiety         'C25 H18 N2 O8 Zn'
_chemical_formula_sum            'C25 H18 N2 O8 Zn'
_chemical_formula_weight         539.80

loop_
_atom_type_symbol
_atom_type_description
_atom_type_scat_dispersion_real
_atom_type_scat_dispersion_imag
_atom_type_scat_source
C C 0.0033 0.0016 'International Tables Vol C Tables 4.2.6.8 and 6.1.1.4'
H H 0.0000 0.0000 'International Tables Vol C Tables 4.2.6.8 and 6.1.1.4'
N N 0.0061 0.0033 'International Tables Vol C Tables 4.2.6.8 and 6.1.1.4'
O O 0.0106 0.0060 'International Tables Vol C Tables 4.2.6.8 and 6.1.1.4'
Zn Zn 0.2839 1.4301 'International Tables Vol C Tables 4.2.6.8 and 6.1.1.4'

_space_group_crystal_system      triclinic
_space_group_IT_number           2
_space_group_name_H-M_alt        'P -1'
_space_group_name_Hall           '-P 1'

_shelx_space_group_comment       
;
The symmetry employed for this shelxl refinement is uniquely defined
by the following loop, which should always be used as a source of
symmetry information in preference to the above space-group names.
They are only intended as comments.
;

loop_
_space_group_symop_operation_xyz
'x, y, z'
'-x, -y, -z'

_cell_length_a                   9.9215(14)
_cell_length_b                   11.0863(16)
_cell_length_c                   12.2729(17)
_cell_angle_alpha                111.943(2)
_cell_angle_beta                 102.760(2)
_cell_angle_gamma                106.552(2)
_cell_volume                     1116.0(3)
_cell_formula_units_Z            2
_cell_measurement_temperature    296(2)
_cell_measurement_reflns_used    3197
_cell_measurement_theta_min      2.3032
_cell_measurement_theta_max      27.6448

_exptl_crystal_description       block
_exptl_crystal_colour            ?
_exptl_crystal_density_meas      ?
_exptl_crystal_density_method    ?
_exptl_crystal_density_diffrn    1.606
_exptl_crystal_F_000             552
_exptl_transmission_factor_min   ?
_exptl_transmission_factor_max   ?
_exptl_crystal_size_max          0.280
_exptl_crystal_size_mid          0.180
_exptl_crystal_size_min          0.160
_exptl_absorpt_coefficient_mu    1.157
_shelx_estimated_absorpt_T_min   0.738
_shelx_estimated_absorpt_T_max   0.836
_exptl_absorpt_correction_type   ?
_exptl_absorpt_correction_T_min  ?
_exptl_absorpt_correction_T_max  ?
_exptl_absorpt_process_details   ?
_exptl_absorpt_special_details   ?
_diffrn_ambient_temperature      296(2)
_diffrn_radiation_wavelength     0.71073
_diffrn_radiation_type           MoK\a
_diffrn_source                   ?
_diffrn_measurement_device_type  'CCD area detector'
_diffrn_measurement_method       'phi and omega scans'
_diffrn_detector_area_resol_mean ?
_diffrn_reflns_number            6839
_diffrn_reflns_av_unetI/netI     0.0338
_diffrn_reflns_av_R_equivalents  0.0157
_diffrn_reflns_limit_h_min       -12
_diffrn_reflns_limit_h_max       11
_diffrn_reflns_limit_k_min       -14
_diffrn_reflns_limit_k_max       13
_diffrn_reflns_limit_l_min       -12
_diffrn_reflns_limit_l_max       16
_diffrn_reflns_theta_min         2.439
_diffrn_reflns_theta_max         27.736
_diffrn_reflns_theta_full        25.242
_diffrn_measured_fraction_theta_max 0.941
_diffrn_measured_fraction_theta_full 0.991
_diffrn_reflns_Laue_measured_fraction_max 0.941
_diffrn_reflns_Laue_measured_fraction_full 0.991
_diffrn_reflns_point_group_measured_fraction_max 0.941
_diffrn_reflns_point_group_measured_fraction_full 0.991
_reflns_number_total             5246
_reflns_number_gt                4233
_reflns_threshold_expression     'I > 2\s(I)'
_reflns_Friedel_coverage         0.000
_reflns_Friedel_fraction_max     .
_reflns_Friedel_fraction_full    .

_reflns_special_details          
;
 Reflections were merged by SHELXL according to the crystal
 class for the calculation of statistics and refinement.
 
 _reflns_Friedel_fraction is defined as the number of unique
 Friedel pairs measured divided by the number that would be
 possible theoretically, ignoring centric projections and
 systematic absences.
;

_computing_data_collection       ?
_computing_cell_refinement       ?
_computing_data_reduction        ?
_computing_structure_solution    ?
_computing_structure_refinement  'SHELXL-2014/7 (Sheldrick, 2014)'
_computing_molecular_graphics    ?
_computing_publication_material  ?
_refine_special_details          ?
_refine_ls_structure_factor_coef Fsqd
_refine_ls_matrix_type           full
_refine_ls_weighting_scheme      calc
_refine_ls_weighting_details     
'w=1/[\s^2^(Fo^2^)+(0.0477P)^2^+0.2011P] where P=(Fo^2^+2Fc^2^)/3'
_atom_sites_solution_primary     ?
_atom_sites_solution_secondary   ?
_atom_sites_solution_hydrogens   mixed
_refine_ls_hydrogen_treatment    mixed
_refine_ls_extinction_method     none
_refine_ls_extinction_coef       .
_refine_ls_number_reflns         5246
_refine_ls_number_parameters     332
_refine_ls_number_restraints     3
_refine_ls_R_factor_all          0.0417
_refine_ls_R_factor_gt           0.0326
_refine_ls_wR_factor_ref         0.0866
_refine_ls_wR_factor_gt          0.0824
_refine_ls_goodness_of_fit_ref   1.050
_refine_ls_restrained_S_all      1.050
_refine_ls_shift/su_max          0.000
_refine_ls_shift/su_mean         0.000

loop_
_atom_site_label
_atom_site_type_symbol
_atom_site_fract_x
_atom_site_fract_y
_atom_site_fract_z
_atom_site_U_iso_or_equiv
_atom_site_adp_type
_atom_site_occupancy
_atom_site_site_symmetry_order
_atom_site_calc_flag
_atom_site_refinement_flags_posn
_atom_site_refinement_flags_adp
_atom_site_refinement_flags_occupancy
_atom_site_disorder_assembly
_atom_site_disorder_group
O3 O -0.17420(16) 0.07387(17) 0.21479(14) 0.0363(4) Uani 1 1 d . . . . .
C8 C -0.1444(2) 0.1476(2) 0.15834(19) 0.0309(5) Uani 1 1 d . . . . .
Zn1 Zn 0.61163(2) 0.03970(2) 0.22156(2) 0.02484(9) Uani 1 1 d . . . . .
O8 O 0.50074(17) -0.13515(17) 0.04057(14) 0.0320(3) Uani 1 1 d D . . . .
O1 O 0.47311(16) 0.13044(17) 0.17389(14) 0.0325(3) Uani 1 1 d . . . . .
O2 O 0.30513(19) -0.00573(19) 0.21648(17) 0.0450(4) Uani 1 1 d . . . . .
O7 O 0.22690(18) 0.41822(15) 0.04436(14) 0.0346(3) Uani 1 1 d . . . . .
O6 O 0.1038(3) 0.3699(2) -0.50355(18) 0.0661(6) Uani 1 1 d . . . . .
O5 O -0.0018(2) 0.14370(17) -0.54887(15) 0.0429(4) Uani 1 1 d . . . . .
H5 H -0.0356 0.1330 -0.6207 0.064 Uiso 1 1 calc R U . . .
O4 O -0.23169(18) 0.1935(2) 0.11802(19) 0.0558(5) Uani 1 1 d . . . . .
N1 N 0.68817(19) 0.17919(19) 0.41678(16) 0.0286(4) Uani 1 1 d . . . . .
N2 N 0.59284(18) -0.10095(18) 0.30045(16) 0.0275(4) Uani 1 1 d . . . . .
C1 C 0.3458(2) 0.0874(2) 0.18589(18) 0.0276(4) Uani 1 1 d . . . . .
C3 C 0.1048(2) 0.1232(2) 0.17336(17) 0.0233(4) Uani 1 1 d . . . . .
H3 H 0.0786 0.0591 0.2048 0.028 Uiso 1 1 calc R U . . .
C21 C 0.6428(2) -0.0394(2) 0.42717(19) 0.0272(4) Uani 1 1 d . . . . .
C4 C 0.0059(2) 0.1823(2) 0.14286(17) 0.0240(4) Uani 1 1 d . . . . .
C6 C 0.1827(2) 0.3137(2) 0.08203(18) 0.0270(4) Uani 1 1 d . . . . .
C20 C 0.6917(2) 0.1175(2) 0.49246(19) 0.0267(4) Uani 1 1 d . . . . .
C11 C 0.0887(2) 0.2056(2) -0.3003(2) 0.0335(5) Uani 1 1 d . . . . .
H11 H 0.0459 0.1112 -0.3626 0.040 Uiso 1 1 calc R U . . .
C9 C 0.1870(2) 0.3769(2) -0.0828(2) 0.0288(4) Uani 1 1 d . . . . .
C2 C 0.2426(2) 0.1583(2) 0.15763(18) 0.0242(4) Uani 1 1 d . . . . .
C10 C 0.1263(3) 0.2365(2) -0.1747(2) 0.0338(5) Uani 1 1 d . . . . .
H10 H 0.1109 0.1637 -0.1522 0.041 Uiso 1 1 calc R U . . .
C5 C 0.0448(2) 0.2770(2) 0.09480(19) 0.0279(4) Uani 1 1 d . . . . .
H5A H -0.0220 0.3151 0.0715 0.034 Uiso 1 1 calc R U . . .
C12 C 0.1141(2) 0.3133(2) -0.3346(2) 0.0318(5) Uani 1 1 d . . . . .
C7 C 0.2821(2) 0.2566(2) 0.11341(19) 0.0267(4) Uani 1 1 d . . . . .
H7 H 0.3754 0.2836 0.1050 0.032 Uiso 1 1 calc R U . . .
C25 C 0.5437(2) -0.2428(2) 0.2359(2) 0.0349(5) Uani 1 1 d . . . . .
H25 H 0.5087 -0.2859 0.1482 0.042 Uiso 1 1 calc R U . . .
C19 C 0.7377(2) 0.1957(2) 0.6220(2) 0.0352(5) Uani 1 1 d . . . . .
H19 H 0.7372 0.1510 0.6728 0.042 Uiso 1 1 calc R U . . .
C13 C 0.1768(3) 0.4536(2) -0.2411(2) 0.0390(5) Uani 1 1 d . . . . .
H13 H 0.1951 0.5266 -0.2632 0.047 Uiso 1 1 calc R U . . .
C16 C 0.7338(3) 0.3200(2) 0.4692(2) 0.0385(5) Uani 1 1 d . . . . .
H16 H 0.7324 0.3629 0.4170 0.046 Uiso 1 1 calc R U . . .
C18 C 0.7840(3) 0.3407(3) 0.6742(2) 0.0431(6) Uani 1 1 d . . . . .
H18 H 0.8162 0.3955 0.7612 0.052 Uiso 1 1 calc R U . . .
C22 C 0.6477(3) -0.1180(3) 0.4918(2) 0.0384(5) Uani 1 1 d . . . . .
H22 H 0.6849 -0.0732 0.5797 0.046 Uiso 1 1 calc R U . . .
C17 C 0.7828(3) 0.4047(3) 0.5976(2) 0.0449(6) Uani 1 1 d . . . . .
H17 H 0.8143 0.5029 0.6316 0.054 Uiso 1 1 calc R U . . .
C14 C 0.2123(3) 0.4857(2) -0.1159(2) 0.0371(5) Uani 1 1 d . . . . .
H14 H 0.2530 0.5800 -0.0537 0.044 Uiso 1 1 calc R U . . .
C15 C 0.0729(3) 0.2806(3) -0.4692(2) 0.0368(5) Uani 1 1 d . . . . .
C24 C 0.5432(3) -0.3269(3) 0.2947(3) 0.0426(6) Uani 1 1 d . . . . .
H24 H 0.5071 -0.4251 0.2475 0.051 Uiso 1 1 calc R U . . .
C23 C 0.5969(3) -0.2632(3) 0.4243(3) 0.0435(6) Uani 1 1 d . . . . .
H23 H 0.5989 -0.3179 0.4660 0.052 Uiso 1 1 calc R U . . .
H8A H 0.528(3) -0.130(3) -0.013(2) 0.052 Uiso 1 1 d D U . . .
H8B H 0.4112(19) -0.154(3) 0.014(2) 0.052 Uiso 1 1 d D U . . .

loop_
_atom_site_aniso_label
_atom_site_aniso_U_11
_atom_site_aniso_U_22
_atom_site_aniso_U_33
_atom_site_aniso_U_23
_atom_site_aniso_U_13
_atom_site_aniso_U_12
O3 0.0258(7) 0.0446(9) 0.0339(8) 0.0163(7) 0.0154(7) 0.0077(7)
C8 0.0182(9) 0.0332(11) 0.0271(11) 0.0046(9) 0.0067(8) 0.0056(8)
Zn1 0.02192(13) 0.03231(14) 0.02485(13) 0.01623(10) 0.00973(9) 0.01229(10)
O8 0.0285(8) 0.0413(9) 0.0258(8) 0.0163(7) 0.0082(6) 0.0144(7)
O1 0.0281(7) 0.0483(9) 0.0354(8) 0.0253(7) 0.0166(6) 0.0229(7)
O2 0.0498(10) 0.0564(11) 0.0604(11) 0.0452(10) 0.0303(9) 0.0318(9)
O7 0.0469(9) 0.0250(7) 0.0322(8) 0.0164(7) 0.0141(7) 0.0112(7)
O6 0.1009(17) 0.0490(11) 0.0444(11) 0.0315(10) 0.0224(11) 0.0155(11)
O5 0.0466(10) 0.0436(10) 0.0331(9) 0.0194(8) 0.0086(8) 0.0138(8)
O4 0.0250(8) 0.0716(13) 0.0793(14) 0.0409(12) 0.0159(9) 0.0258(9)
N1 0.0304(9) 0.0331(9) 0.0282(9) 0.0174(8) 0.0134(7) 0.0145(8)
N2 0.0230(8) 0.0312(9) 0.0291(9) 0.0152(8) 0.0099(7) 0.0102(7)
C1 0.0296(10) 0.0367(11) 0.0228(10) 0.0158(9) 0.0122(8) 0.0173(9)
C3 0.0232(9) 0.0258(10) 0.0216(9) 0.0119(8) 0.0099(8) 0.0088(8)
C21 0.0222(9) 0.0347(11) 0.0301(11) 0.0191(9) 0.0111(8) 0.0123(8)
C4 0.0196(9) 0.0274(10) 0.0194(9) 0.0074(8) 0.0065(7) 0.0072(8)
C6 0.0337(11) 0.0239(10) 0.0243(10) 0.0125(8) 0.0120(8) 0.0102(8)
C20 0.0236(10) 0.0341(11) 0.0279(10) 0.0173(9) 0.0125(8) 0.0127(8)
C11 0.0368(12) 0.0271(11) 0.0351(12) 0.0151(10) 0.0121(10) 0.0113(9)
C9 0.0297(10) 0.0296(10) 0.0320(11) 0.0179(9) 0.0122(9) 0.0130(9)
C2 0.0226(9) 0.0269(10) 0.0232(10) 0.0109(8) 0.0095(8) 0.0105(8)
C10 0.0410(12) 0.0248(10) 0.0379(12) 0.0189(10) 0.0142(10) 0.0111(9)
C5 0.0260(10) 0.0302(10) 0.0274(10) 0.0128(9) 0.0070(8) 0.0142(9)
C12 0.0285(11) 0.0347(11) 0.0351(12) 0.0202(10) 0.0111(9) 0.0118(9)
C7 0.0243(10) 0.0285(10) 0.0297(10) 0.0135(9) 0.0142(8) 0.0107(8)
C25 0.0290(11) 0.0338(12) 0.0364(12) 0.0148(10) 0.0091(9) 0.0100(9)
C19 0.0341(12) 0.0449(13) 0.0302(11) 0.0202(10) 0.0141(9) 0.0156(10)
C13 0.0489(14) 0.0325(12) 0.0421(13) 0.0248(11) 0.0175(11) 0.0145(10)
C16 0.0440(13) 0.0345(12) 0.0415(13) 0.0209(11) 0.0193(11) 0.0151(10)
C18 0.0424(13) 0.0447(14) 0.0299(12) 0.0083(11) 0.0133(10) 0.0137(11)
C22 0.0378(12) 0.0498(14) 0.0376(12) 0.0284(11) 0.0149(10) 0.0194(11)
C17 0.0506(15) 0.0316(12) 0.0418(14) 0.0099(11) 0.0173(12) 0.0122(11)
C14 0.0462(13) 0.0244(10) 0.0386(13) 0.0161(10) 0.0137(10) 0.0112(10)
C15 0.0364(12) 0.0396(12) 0.0384(13) 0.0222(11) 0.0144(10) 0.0151(10)
C24 0.0376(13) 0.0325(12) 0.0574(16) 0.0240(12) 0.0142(12) 0.0122(10)
C23 0.0412(13) 0.0447(14) 0.0595(16) 0.0372(13) 0.0197(12) 0.0186(11)

_geom_special_details            
;
 All esds (except the esd in the dihedral angle between two l.s. planes)
 are estimated using the full covariance matrix.  The cell esds are taken
 into account individually in the estimation of esds in distances, angles
 and torsion angles; correlations between esds in cell parameters are only
 used when they are defined by crystal symmetry.  An approximate (isotropic)
 treatment of cell esds is used for estimating esds involving l.s. planes.
;

loop_
_geom_bond_atom_site_label_1
_geom_bond_atom_site_label_2
_geom_bond_distance
_geom_bond_site_symmetry_2
_geom_bond_publ_flag
O3 C8 1.270(3) . ?
O3 Zn1 2.0757(15) 1_455 ?
C8 O4 1.226(3) . ?
C8 C4 1.504(3) . ?
Zn1 O1 2.0286(14) . ?
Zn1 O3 2.0757(15) 1_655 ?
Zn1 O8 2.0951(15) . ?
Zn1 N2 2.1085(17) . ?
Zn1 N1 2.1134(17) . ?
O8 H8A 0.780(16) . ?
O8 H8B 0.810(16) . ?
O1 C1 1.279(2) . ?
O2 C1 1.221(2) . ?
O7 C9 1.376(2) . ?
O7 C6 1.396(2) . ?
O6 C15 1.202(3) . ?
O5 C15 1.319(3) . ?
O5 H5 0.8200 . ?
N1 C16 1.332(3) . ?
N1 C20 1.344(3) . ?
N2 C25 1.342(3) . ?
N2 C21 1.343(3) . ?
C1 C2 1.514(3) . ?
C3 C4 1.386(3) . ?
C3 C2 1.388(3) . ?
C3 H3 0.9300 . ?
C21 C22 1.384(3) . ?
C21 C20 1.485(3) . ?
C4 C5 1.390(3) . ?
C6 C5 1.374(3) . ?
C6 C7 1.376(3) . ?
C20 C19 1.383(3) . ?
C11 C10 1.383(3) . ?
C11 C12 1.385(3) . ?
C11 H11 0.9300 . ?
C9 C10 1.382(3) . ?
C9 C14 1.386(3) . ?
C2 C7 1.388(3) . ?
C10 H10 0.9300 . ?
C5 H5A 0.9300 . ?
C12 C13 1.386(3) . ?
C12 C15 1.483(3) . ?
C7 H7 0.9300 . ?
C25 C24 1.375(3) . ?
C25 H25 0.9300 . ?
C19 C18 1.373(3) . ?
C19 H19 0.9300 . ?
C13 C14 1.376(3) . ?
C13 H13 0.9300 . ?
C16 C17 1.377(3) . ?
C16 H16 0.9300 . ?
C18 C17 1.373(4) . ?
C18 H18 0.9300 . ?
C22 C23 1.375(3) . ?
C22 H22 0.9300 . ?
C17 H17 0.9300 . ?
C14 H14 0.9300 . ?
C24 C23 1.372(4) . ?
C24 H24 0.9300 . ?
C23 H23 0.9300 . ?

loop_
_geom_angle_atom_site_label_1
_geom_angle_atom_site_label_2
_geom_angle_atom_site_label_3
_geom_angle
_geom_angle_site_symmetry_1
_geom_angle_site_symmetry_3
_geom_angle_publ_flag
C8 O3 Zn1 110.47(13) . 1_455 ?
O4 C8 O3 122.88(19) . . ?
O4 C8 C4 118.8(2) . . ?
O3 C8 C4 118.28(18) . . ?
O1 Zn1 O3 127.92(6) . 1_655 ?
O1 Zn1 O8 89.83(6) . . ?
O3 Zn1 O8 94.20(6) 1_655 . ?
O1 Zn1 N2 132.16(6) . . ?
O3 Zn1 N2 99.82(6) 1_655 . ?
O8 Zn1 N2 89.53(6) . . ?
O1 Zn1 N1 93.20(6) . . ?
O3 Zn1 N1 95.49(6) 1_655 . ?
O8 Zn1 N1 165.01(6) . . ?
N2 Zn1 N1 77.57(7) . . ?
Zn1 O8 H8A 118(2) . . ?
Zn1 O8 H8B 111.8(19) . . ?
H8A O8 H8B 104(2) . . ?
C1 O1 Zn1 114.30(13) . . ?
C9 O7 C6 118.38(16) . . ?
C15 O5 H5 109.5 . . ?
C16 N1 C20 118.60(18) . . ?
C16 N1 Zn1 125.78(15) . . ?
C20 N1 Zn1 115.61(14) . . ?
C25 N2 C21 118.50(18) . . ?
C25 N2 Zn1 125.82(15) . . ?
C21 N2 Zn1 115.57(13) . . ?
O2 C1 O1 123.96(19) . . ?
O2 C1 C2 120.22(18) . . ?
O1 C1 C2 115.81(17) . . ?
C4 C3 C2 120.86(18) . . ?
C4 C3 H3 119.6 . . ?
C2 C3 H3 119.6 . . ?
N2 C21 C22 121.7(2) . . ?
N2 C21 C20 115.69(17) . . ?
C22 C21 C20 122.61(19) . . ?
C3 C4 C5 119.49(17) . . ?
C3 C4 C8 122.81(18) . . ?
C5 C4 C8 117.70(18) . . ?
C5 C6 C7 121.43(18) . . ?
C5 C6 O7 119.16(18) . . ?
C7 C6 O7 119.28(18) . . ?
N1 C20 C19 121.8(2) . . ?
N1 C20 C21 115.38(17) . . ?
C19 C20 C21 122.85(19) . . ?
C10 C11 C12 120.9(2) . . ?
C10 C11 H11 119.6 . . ?
C12 C11 H11 119.6 . . ?
O7 C9 C10 123.47(18) . . ?
O7 C9 C14 115.98(19) . . ?
C10 C9 C14 120.5(2) . . ?
C3 C2 C7 119.06(18) . . ?
C3 C2 C1 120.00(18) . . ?
C7 C2 C1 120.93(17) . . ?
C11 C10 C9 119.16(19) . . ?
C11 C10 H10 120.4 . . ?
C9 C10 H10 120.4 . . ?
C6 C5 C4 119.35(18) . . ?
C6 C5 H5A 120.3 . . ?
C4 C5 H5A 120.3 . . ?
C11 C12 C13 119.1(2) . . ?
C11 C12 C15 121.0(2) . . ?
C13 C12 C15 119.8(2) . . ?
C6 C7 C2 119.76(18) . . ?
C6 C7 H7 120.1 . . ?
C2 C7 H7 120.1 . . ?
N2 C25 C24 122.5(2) . . ?
N2 C25 H25 118.8 . . ?
C24 C25 H25 118.8 . . ?
C18 C19 C20 118.7(2) . . ?
C18 C19 H19 120.6 . . ?
C20 C19 H19 120.6 . . ?
C14 C13 C12 120.6(2) . . ?
C14 C13 H13 119.7 . . ?
C12 C13 H13 119.7 . . ?
N1 C16 C17 122.7(2) . . ?
N1 C16 H16 118.6 . . ?
C17 C16 H16 118.6 . . ?
C17 C18 C19 119.8(2) . . ?
C17 C18 H18 120.1 . . ?
C19 C18 H18 120.1 . . ?
C23 C22 C21 119.0(2) . . ?
C23 C22 H22 120.5 . . ?
C21 C22 H22 120.5 . . ?
C18 C17 C16 118.4(2) . . ?
C18 C17 H17 120.8 . . ?
C16 C17 H17 120.8 . . ?
C13 C14 C9 119.7(2) . . ?
C13 C14 H14 120.2 . . ?
C9 C14 H14 120.2 . . ?
O6 C15 O5 122.7(2) . . ?
O6 C15 C12 123.6(2) . . ?
O5 C15 C12 113.7(2) . . ?
C23 C24 C25 118.8(2) . . ?
C23 C24 H24 120.6 . . ?
C25 C24 H24 120.6 . . ?
C24 C23 C22 119.5(2) . . ?
C24 C23 H23 120.3 . . ?
C22 C23 H23 120.3 . . ?

loop_
_geom_torsion_atom_site_label_1
_geom_torsion_atom_site_label_2
_geom_torsion_atom_site_label_3
_geom_torsion_atom_site_label_4
_geom_torsion
_geom_torsion_site_symmetry_1
_geom_torsion_site_symmetry_2
_geom_torsion_site_symmetry_3
_geom_torsion_site_symmetry_4
_geom_torsion_publ_flag
Zn1 O3 C8 O4 1.9(3) 1_455 . . . ?
Zn1 O3 C8 C4 -179.38(13) 1_455 . . . ?
Zn1 O1 C1 O2 -3.9(3) . . . . ?
Zn1 O1 C1 C2 176.97(12) . . . . ?
C25 N2 C21 C22 1.5(3) . . . . ?
Zn1 N2 C21 C22 -175.11(16) . . . . ?
C25 N2 C21 C20 -178.48(17) . . . . ?
Zn1 N2 C21 C20 4.9(2) . . . . ?
C2 C3 C4 C5 0.6(3) . . . . ?
C2 C3 C4 C8 -179.95(17) . . . . ?
O4 C8 C4 C3 -173.1(2) . . . . ?
O3 C8 C4 C3 8.1(3) . . . . ?
O4 C8 C4 C5 6.4(3) . . . . ?
O3 C8 C4 C5 -172.41(18) . . . . ?
C9 O7 C6 C5 -88.9(2) . . . . ?
C9 O7 C6 C7 95.3(2) . . . . ?
C16 N1 C20 C19 1.6(3) . . . . ?
Zn1 N1 C20 C19 -179.22(15) . . . . ?
C16 N1 C20 C21 -178.54(18) . . . . ?
Zn1 N1 C20 C21 0.6(2) . . . . ?
N2 C21 C20 N1 -3.7(3) . . . . ?
C22 C21 C20 N1 176.35(19) . . . . ?
N2 C21 C20 C19 176.13(18) . . . . ?
C22 C21 C20 C19 -3.8(3) . . . . ?
C6 O7 C9 C10 -10.4(3) . . . . ?
C6 O7 C9 C14 170.17(19) . . . . ?
C4 C3 C2 C7 1.5(3) . . . . ?
C4 C3 C2 C1 -177.21(17) . . . . ?
O2 C1 C2 C3 3.6(3) . . . . ?
O1 C1 C2 C3 -177.18(17) . . . . ?
O2 C1 C2 C7 -175.0(2) . . . . ?
O1 C1 C2 C7 4.2(3) . . . . ?
C12 C11 C10 C9 1.3(3) . . . . ?
O7 C9 C10 C11 179.55(19) . . . . ?
C14 C9 C10 C11 -1.0(3) . . . . ?
C7 C6 C5 C4 1.3(3) . . . . ?
O7 C6 C5 C4 -174.38(17) . . . . ?
C3 C4 C5 C6 -2.0(3) . . . . ?
C8 C4 C5 C6 178.52(18) . . . . ?
C10 C11 C12 C13 -0.5(3) . . . . ?
C10 C11 C12 C15 -179.5(2) . . . . ?
C5 C6 C7 C2 0.8(3) . . . . ?
O7 C6 C7 C2 176.47(17) . . . . ?
C3 C2 C7 C6 -2.2(3) . . . . ?
C1 C2 C7 C6 176.52(18) . . . . ?
C21 N2 C25 C24 -0.2(3) . . . . ?
Zn1 N2 C25 C24 175.97(17) . . . . ?
N1 C20 C19 C18 -1.5(3) . . . . ?
C21 C20 C19 C18 178.7(2) . . . . ?
C11 C12 C13 C14 -0.6(3) . . . . ?
C15 C12 C13 C14 178.4(2) . . . . ?
C20 N1 C16 C17 -0.7(3) . . . . ?
Zn1 N1 C16 C17 -179.81(18) . . . . ?
C20 C19 C18 C17 0.5(4) . . . . ?
N2 C21 C22 C23 -1.5(3) . . . . ?
C20 C21 C22 C23 178.4(2) . . . . ?
C19 C18 C17 C16 0.3(4) . . . . ?
N1 C16 C17 C18 -0.2(4) . . . . ?
C12 C13 C14 C9 0.9(4) . . . . ?
O7 C9 C14 C13 179.4(2) . . . . ?
C10 C9 C14 C13 -0.1(3) . . . . ?
C11 C12 C15 O6 -173.6(2) . . . . ?
C13 C12 C15 O6 7.4(4) . . . . ?
C11 C12 C15 O5 6.6(3) . . . . ?
C13 C12 C15 O5 -172.4(2) . . . . ?
N2 C25 C24 C23 -1.0(3) . . . . ?
C25 C24 C23 C22 0.9(4) . . . . ?
C21 C22 C23 C24 0.3(3) . . . . ?

loop_
_geom_hbond_atom_site_label_D
_geom_hbond_atom_site_label_H
_geom_hbond_atom_site_label_A
_geom_hbond_distance_DH
_geom_hbond_distance_HA
_geom_hbond_distance_DA
_geom_hbond_angle_DHA
_geom_hbond_site_symmetry_A
O8 H8B O4 0.810(16) 1.93(2) 2.667(2) 151(2) 2
O8 H8A O1 0.780(16) 1.968(19) 2.719(2) 161(3) 2_655
C17 H17 O6 0.93 2.59 3.158(3) 120.2 2_665
C22 H22 O2 0.93 2.29 3.185(3) 161.4 2_656
C16 H16 O6 0.93 2.59 3.171(3) 121.4 2_665
C19 H19 O2 0.93 2.47 3.396(3) 170.9 2_656
C25 H25 O8 0.93 2.49 3.055(3) 119.0 .
O5 H5 O3 0.82 1.91 2.704(2) 161.2 1_554
O5 H5 O3 0.82 1.91 2.704(2) 161.2 1_554
C25 H25 O8 0.93 2.49 3.055(3) 119.0 .
C19 H19 O2 0.93 2.47 3.396(3) 170.9 2_656
C16 H16 O6 0.93 2.59 3.171(3) 121.4 2_665
C22 H22 O2 0.93 2.29 3.185(3) 161.4 2_656
C17 H17 O6 0.93 2.59 3.158(3) 120.2 2_665
O8 H8A O1 0.780(16) 1.968(19) 2.719(2) 161(3) 2_655
O8 H8B O4 0.810(16) 1.93(2) 2.667(2) 151(2) 2
O5 H5 O3 0.82 1.91 2.704(2) 161.2 1_554
C25 H25 O8 0.93 2.49 3.055(3) 119.0 .
C19 H19 O2 0.93 2.47 3.396(3) 170.9 2_656
C16 H16 O6 0.93 2.59 3.171(3) 121.4 2_665
C22 H22 O2 0.93 2.29 3.185(3) 161.4 2_656
C17 H17 O6 0.93 2.59 3.158(3) 120.2 2_665
O8 H8A O1 0.780(16) 1.968(19) 2.719(2) 161(3) 2_655
O8 H8B O4 0.810(16) 1.93(2) 2.667(2) 151(2) 2

_refine_diff_density_max         0.318
_refine_diff_density_min         -0.370
_refine_diff_density_rms         0.062

_shelx_res_file                  
;

    yyy.res created by SHELXL-2014/7

TITL YYY in P1                   New: P-1
CELL  0.71073    9.9215   11.0863   12.2729   111.943   102.760   106.552
ZERR 1           0.0014    0.0016    0.0017     0.002     0.002     0.002
LATT 1
SFAC C  H  N  O  Zn
UNIT 50  36  4  16  2
L.S. 20
ACTA
BOND $H
FMAP 2
PLAN 9
HTAB O8 O4_$5
HTAB O8 O1_$4
HTAB C17 O6_$3
HTAB C22 O2_$2
HTAB C16 O6_$3
HTAB C19 O2_$2
HTAB C25 O8
HTAB O5 O3_$1
HTAB
CONF
SIZE 0.28 0.18 0.16
EQIV $1 x, y, z-1
HTAB O5 O3_$1
HTAB C25 O8
EQIV $2 -x+1, -y, -z+1
HTAB C19 O2_$2
EQIV $3 -x+1, -y+1, -z
HTAB C16 O6_$3
HTAB C22 O2_$2
HTAB C17 O6_$3
EQIV $4 -x+1, -y, -z
HTAB O8 O1_$4
EQIV $5 -x, -y, -z
HTAB O8 O4_$5
HTAB O5 O3_$1
HTAB C25 O8
HTAB C19 O2_$2
HTAB C16 O6_$3
HTAB C22 O2_$2
HTAB C17 O6_$3
HTAB O8 O1_$4
HTAB O8 O4_$5
DFIX 0.82 H8A O8 H8B O8
DFIX 1.25 H8A H8B
TEMP    23
WGHT    0.047700    0.201100
FVAR       0.18153
O3    4   -0.174200    0.073868    0.214793    11.00000    0.02584    0.04458 =
         0.03389    0.01631    0.01541    0.00766
C8    1   -0.144439    0.147646    0.158345    11.00000    0.01817    0.03320 =
         0.02714    0.00459    0.00672    0.00558
ZN1   5    0.611628    0.039701    0.221565    11.00000    0.02192    0.03231 =
         0.02485    0.01623    0.00973    0.01229
O8    4    0.500738   -0.135147    0.040572    11.00000    0.02850    0.04132 =
         0.02584    0.01631    0.00823    0.01438
O1    4    0.473115    0.130439    0.173894    11.00000    0.02814    0.04828 =
         0.03536    0.02533    0.01655    0.02287
O2    4    0.305128   -0.005727    0.216482    11.00000    0.04975    0.05644 =
         0.06042    0.04516    0.03026    0.03183
O7    4    0.226902    0.418222    0.044362    11.00000    0.04689    0.02497 =
         0.03216    0.01639    0.01413    0.01119
O6    4    0.103824    0.369852   -0.503554    11.00000    0.10092    0.04902 =
         0.04441    0.03147    0.02236    0.01553
O5    4   -0.001844    0.143696   -0.548874    11.00000    0.04661    0.04361 =
         0.03315    0.01942    0.00861    0.01384
AFIX 147
H5    2   -0.035601    0.132965   -0.620727    11.00000   -1.50000
AFIX   0
O4    4   -0.231686    0.193537    0.118015    11.00000    0.02503    0.07157 =
         0.07931    0.04092    0.01587    0.02583
N1    3    0.688173    0.179189    0.416776    11.00000    0.03038    0.03306 =
         0.02822    0.01735    0.01338    0.01454
N2    3    0.592836   -0.100945    0.300454    11.00000    0.02302    0.03115 =
         0.02905    0.01524    0.00987    0.01022
C1    1    0.345770    0.087431    0.185886    11.00000    0.02959    0.03670 =
         0.02281    0.01579    0.01220    0.01734
C3    1    0.104838    0.123176    0.173363    11.00000    0.02322    0.02583 =
         0.02161    0.01187    0.00985    0.00877
AFIX  43
H3    2    0.078564    0.059106    0.204790    11.00000   -1.20000
AFIX   0
C21   1    0.642792   -0.039356    0.427171    11.00000    0.02222    0.03466 =
         0.03008    0.01908    0.01108    0.01229
C4    1    0.005942    0.182313    0.142856    11.00000    0.01964    0.02738 =
         0.01937    0.00742    0.00651    0.00720
C6    1    0.182723    0.313729    0.082033    11.00000    0.03372    0.02393 =
         0.02434    0.01249    0.01198    0.01023
C20   1    0.691744    0.117464    0.492456    11.00000    0.02360    0.03409 =
         0.02788    0.01731    0.01248    0.01271
C11   1    0.088700    0.205605   -0.300331    11.00000    0.03680    0.02712 =
         0.03511    0.01508    0.01213    0.01129
AFIX  43
H11   2    0.045859    0.111245   -0.362627    11.00000   -1.20000
AFIX   0
C9    1    0.186965    0.376909   -0.082844    11.00000    0.02971    0.02956 =
         0.03204    0.01795    0.01218    0.01298
C2    1    0.242559    0.158315    0.157629    11.00000    0.02258    0.02693 =
         0.02318    0.01095    0.00946    0.01048
C10   1    0.126256    0.236485   -0.174650    11.00000    0.04104    0.02480 =
         0.03789    0.01892    0.01415    0.01106
AFIX  43
H10   2    0.110854    0.163689   -0.152214    11.00000   -1.20000
AFIX   0
C5    1    0.044766    0.276998    0.094795    11.00000    0.02598    0.03021 =
         0.02741    0.01281    0.00698    0.01425
AFIX  43
H5A   2   -0.021952    0.315135    0.071495    11.00000   -1.20000
AFIX   0
C12   1    0.114053    0.313329   -0.334592    11.00000    0.02845    0.03473 =
         0.03505    0.02022    0.01115    0.01177
C7    1    0.282097    0.256562    0.113414    11.00000    0.02428    0.02846 =
         0.02970    0.01353    0.01421    0.01066
AFIX  43
H7    2    0.375428    0.283642    0.105034    11.00000   -1.20000
AFIX   0
C25   1    0.543714   -0.242810    0.235934    11.00000    0.02900    0.03378 =
         0.03636    0.01478    0.00905    0.01002
AFIX  43
H25   2    0.508714   -0.285896    0.148159    11.00000   -1.20000
AFIX   0
C19   1    0.737693    0.195742    0.621995    11.00000    0.03410    0.04486 =
         0.03025    0.02020    0.01407    0.01556
AFIX  43
H19   2    0.737223    0.151040    0.672779    11.00000   -1.20000
AFIX   0
C13   1    0.176814    0.453584   -0.241102    11.00000    0.04891    0.03247 =
         0.04211    0.02476    0.01750    0.01449
AFIX  43
H13   2    0.195135    0.526639   -0.263219    11.00000   -1.20000
AFIX   0
C16   1    0.733768    0.320039    0.469237    11.00000    0.04399    0.03450 =
         0.04149    0.02087    0.01930    0.01513
AFIX  43
H16   2    0.732439    0.362933    0.417005    11.00000   -1.20000
AFIX   0
C18   1    0.784026    0.340741    0.674200    11.00000    0.04241    0.04475 =
         0.02988    0.00831    0.01331    0.01366
AFIX  43
H18   2    0.816159    0.395454    0.761192    11.00000   -1.20000
AFIX   0
C22   1    0.647738   -0.117981    0.491807    11.00000    0.03779    0.04980 =
         0.03756    0.02844    0.01494    0.01939
AFIX  43
H22   2    0.684921   -0.073202    0.579656    11.00000   -1.20000
AFIX   0
C17   1    0.782793    0.404740    0.597642    11.00000    0.05063    0.03163 =
         0.04176    0.00993    0.01726    0.01219
AFIX  43
H17   2    0.814286    0.502879    0.631644    11.00000   -1.20000
AFIX   0
C14   1    0.212265    0.485721   -0.115859    11.00000    0.04620    0.02438 =
         0.03864    0.01613    0.01374    0.01120
AFIX  43
H14   2    0.252996    0.579992   -0.053693    11.00000   -1.20000
AFIX   0
C15   1    0.072887    0.280645   -0.469222    11.00000    0.03640    0.03964 =
         0.03843    0.02218    0.01440    0.01505
C24   1    0.543175   -0.326881    0.294705    11.00000    0.03758    0.03247 =
         0.05744    0.02400    0.01417    0.01224
AFIX  43
H24   2    0.507050   -0.425140    0.247497    11.00000   -1.20000
AFIX   0
C23   1    0.596886   -0.263225    0.424253    11.00000    0.04118    0.04467 =
         0.05948    0.03718    0.01969    0.01859
AFIX  43
H23   2    0.598867   -0.317903    0.466006    11.00000   -1.20000
AFIX   0
H8A   2    0.527806   -0.130256   -0.013293    11.00000   -1.20000
H8B   2    0.411161   -0.153791    0.013620    11.00000   -1.20000
HKLF 4

REM  YYY in P1                   New: P-1
REM R1 =  0.0326 for    4233 Fo > 4sig(Fo)  and  0.0417 for all    4935 data
REM    332 parameters refined using      3 restraints

END

WGHT      0.0428      0.2528

REM Instructions for potential hydrogen bonds
HTAB O5 O3_$1
HTAB C25 O8
HTAB C19 O2_$2
HTAB C16 O6_$3
HTAB C22 O2_$2
HTAB C17 O6_$3
HTAB O8 O1_$4
HTAB O8 O4_$5

REM Highest difference peak  0.318,  deepest hole -0.370,  1-sigma level  0.062
Q1    1  -0.1251  0.0421  0.2393  11.00000  0.05    0.32
Q2    1  -0.2594  0.1163  0.1387  11.00000  0.05    0.31
Q3    1   0.0211  0.2220  0.1114  11.00000  0.05    0.30
Q4    1  -0.0525  0.1727  0.1529  11.00000  0.05    0.30
Q5    1   0.1777  0.1453  0.1626  11.00000  0.05    0.30
Q6    1  -0.2421  0.1196  0.0460  11.00000  0.05    0.28
Q7    1   0.2370  0.3026  0.1147  11.00000  0.05    0.26
Q8    1   0.6867 -0.0199  0.1952  11.00000  0.05    0.26
Q9    1  -0.2259  0.0267  0.1490  11.00000  0.05    0.25
;
_shelx_res_checksum              90350
####################################################################### 
# 
# This file contains crystal structure data downloaded from the 
# Cambridge Structural Database (CSD) hosted by the Cambridge 
# Crystallographic Data Centre (CCDC).
# 
# Full information about CCDC data access policies and citation 
# guidelines are available at http://www.ccdc.cam.ac.uk/access/V1 
# 
# Audit and citation data items may have been added by the CCDC. 
# Please retain this information to preserve the provenance of 
# this file and to allow appropriate attribution of the data. 
# 
#######################################################################

data_1
_database_code_depnum_ccdc_archive 'CCDC 1981485'
loop_
_audit_author_name
_audit_author_address
'Jun Wang'
;Sichuan University of Science and Engineering
China
;
_audit_update_record             
;
2020-02-03 deposited with the CCDC.	2020-04-30 downloaded from the CCDC.
;
_audit_creation_date             2019-10-11
_audit_creation_method           
;
Olex2 1.2
(compiled 2018.05.29 svn.r3508 for OlexSys, GUI svn.r5506)
;
_shelx_SHELXL_version_number     2014/7
_chemical_name_common            ?
_chemical_name_systematic        ?
_chemical_formula_moiety         '0.25(C200 H120 N16 O56 Zn12), C10 H8 N2'
_chemical_formula_sum            'C60 H38 N6 O14 Zn3'
_chemical_formula_weight         1263.07
_chemical_melting_point          ?
loop_
_atom_type_symbol
_atom_type_description
_atom_type_scat_dispersion_real
_atom_type_scat_dispersion_imag
_atom_type_scat_source
C C 0.0181 0.0091 'International Tables Vol C Tables 4.2.6.8 and 6.1.1.4'
H H 0.0000 0.0000 'International Tables Vol C Tables 4.2.6.8 and 6.1.1.4'
N N 0.0311 0.0180 'International Tables Vol C Tables 4.2.6.8 and 6.1.1.4'
O O 0.0492 0.0322 'International Tables Vol C Tables 4.2.6.8 and 6.1.1.4'
Zn Zn -1.5491 0.6778 'International Tables Vol C Tables 4.2.6.8 and 6.1.1.4'

_shelx_space_group_comment       
;
The symmetry employed for this shelxl refinement is uniquely defined
by the following loop, which should always be used as a source of
symmetry information in preference to the above space-group names.
They are only intended as comments.
;
_space_group_crystal_system      monoclinic
_space_group_IT_number           15
_space_group_name_H-M_alt        'C 1 2/c 1'
_space_group_name_Hall           '-C 2yc'
loop_
_space_group_symop_operation_xyz
'x, y, z'
'-x, y, -z+1/2'
'x+1/2, y+1/2, z'
'-x+1/2, y+1/2, -z+1/2'
'-x, -y, -z'
'x, -y, z-1/2'
'-x+1/2, -y+1/2, -z'
'x+1/2, -y+1/2, z-1/2'

_cell_length_a                   32.621(5)
_cell_length_b                   9.236(4)
_cell_length_c                   18.455(5)
_cell_angle_alpha                90
_cell_angle_beta                 98.21(2)
_cell_angle_gamma                90
_cell_volume                     5503(3)
_cell_formula_units_Z            4
_cell_measurement_reflns_used    1387
_cell_measurement_temperature    250.00(10)
_cell_measurement_theta_max      68.6290
_cell_measurement_theta_min      4.8780
_shelx_estimated_absorpt_T_max   0.782
_shelx_estimated_absorpt_T_min   0.698
_exptl_absorpt_coefficient_mu    2.150
_exptl_absorpt_correction_T_max  1.00000
_exptl_absorpt_correction_T_min  0.69563
_exptl_absorpt_correction_type   multi-scan
_exptl_absorpt_process_details   
;
CrysAlisPro 1.171.39.46 (Rigaku Oxford Diffraction, 2018)
Empirical absorption correction using spherical harmonics,
 implemented in SCALE3 ABSPACK scaling algorithm.
;
_exptl_absorpt_special_details   ?
_exptl_crystal_colour            ?
_exptl_crystal_density_diffrn    1.525
_exptl_crystal_density_meas      ?
_exptl_crystal_density_method    ?
_exptl_crystal_description       block
_exptl_crystal_F_000             2568
_exptl_crystal_size_max          0.18
_exptl_crystal_size_mid          0.16
_exptl_crystal_size_min          0.12
_exptl_transmission_factor_max   ?
_exptl_transmission_factor_min   ?
_diffrn_reflns_av_R_equivalents  0.0426
_diffrn_reflns_av_unetI/netI     0.0520
_diffrn_reflns_Laue_measured_fraction_full 0.988
_diffrn_reflns_Laue_measured_fraction_max 0.988
_diffrn_reflns_limit_h_max       38
_diffrn_reflns_limit_h_min       -37
_diffrn_reflns_limit_k_max       10
_diffrn_reflns_limit_k_min       -10
_diffrn_reflns_limit_l_max       21
_diffrn_reflns_limit_l_min       -15
_diffrn_reflns_number            8157
_diffrn_reflns_point_group_measured_fraction_full 0.988
_diffrn_reflns_point_group_measured_fraction_max 0.988
_diffrn_reflns_theta_full        66.006
_diffrn_reflns_theta_max         66.006
_diffrn_reflns_theta_min         4.842
_diffrn_ambient_environment      N~2~
_diffrn_ambient_temperature      250.00(10)
_diffrn_detector                 'CCD plate'
_diffrn_detector_area_resol_mean 10.6525
_diffrn_detector_type            Atlas
_diffrn_measured_fraction_theta_full 0.988
_diffrn_measured_fraction_theta_max 0.988
_diffrn_measurement_details      
;
List of Runs (angles in degrees, time in seconds):

  # Type    Start    End  Width  t~exp~   \w     \q     \k     \f   Frames
#--------------------------------------------------------------------------
  1  \w   -106.00 -19.00   1.00    5.00    --  -40.08 -38.00 120.00   87
  2  \w   -113.00 -16.00   1.00    5.00    --  -40.08 -38.00  30.00   97
  3  \w     72.00 103.00   1.00    5.00    --   40.08 165.00  25.00   31
  4  \w     55.00 176.00   1.00   15.00    --  105.48  15.00 -30.00  121
  5  \w     99.00 166.00   1.00   15.00    --  105.48 125.00 150.00   67
  6  \w     36.00 119.00   1.00   15.00    --  105.48 -45.00-120.00   83
  7  \w     42.00 131.00   1.00   15.00    --  105.48 -45.00  30.00   89
;
_diffrn_measurement_device       'four-circle diffractometer'
_diffrn_measurement_device_type  'SuperNova, Dual, Cu at home/near, Atlas'
_diffrn_measurement_method       '\w scans'
_diffrn_orient_matrix_type       
'CrysAlisPro convention (1999,Acta A55,543-557)'
_diffrn_orient_matrix_UB_11      0.0460026000
_diffrn_orient_matrix_UB_12      -0.0135495000
_diffrn_orient_matrix_UB_13      -0.0105626000
_diffrn_orient_matrix_UB_21      0.0098353000
_diffrn_orient_matrix_UB_22      0.1339640000
_diffrn_orient_matrix_UB_23      0.0484543000
_diffrn_orient_matrix_UB_31      0.0080493000
_diffrn_orient_matrix_UB_32      -0.0981196000
_diffrn_orient_matrix_UB_33      0.0681413000
_diffrn_radiation_monochromator  mirror
_diffrn_radiation_probe          x-ray
_diffrn_radiation_type           CuK\a
_diffrn_radiation_wavelength     1.54184
_diffrn_source                   'micro-focus sealed X-ray tube'
_diffrn_source_type              'SuperNova (Cu) X-ray Source'
_reflns_Friedel_coverage         0.000
_reflns_Friedel_fraction_full    .
_reflns_Friedel_fraction_max     .
_reflns_number_gt                3321
_reflns_number_total             4727
_reflns_odcompleteness_completeness 98.42
_reflns_odcompleteness_iscentric 1
_reflns_odcompleteness_theta     66.97
_reflns_special_details          
;
 Reflections were merged by SHELXL according to the crystal
 class for the calculation of statistics and refinement.
 
 Structure factors included contributions from the .fab file.
 
 _reflns_Friedel_fraction is defined as the number of unique
 Friedel pairs measured divided by the number that would be
 possible theoretically, ignoring centric projections and
 systematic absences.
;
_reflns_threshold_expression     'I > 2\s(I)'
_computing_cell_refinement       'CrysAlisPro 1.171.39.46 (Rigaku OD, 2018)'
_computing_data_collection       'CrysAlisPro 1.171.39.46 (Rigaku OD, 2018)'
_computing_data_reduction        'CrysAlisPro 1.171.39.46 (Rigaku OD, 2018)'
_computing_molecular_graphics    'Olex2 (Dolomanov et al., 2009)'
_computing_publication_material  'Olex2 (Dolomanov et al., 2009)'
_computing_structure_refinement  'ShelXL (Sheldrick, 2015)'
_computing_structure_solution    'olex2.solve (Bourhis et al., 2015)'
_refine_diff_density_max         0.983
_refine_diff_density_min         -0.975
_refine_diff_density_rms         0.101
_refine_ls_extinction_coef       .
_refine_ls_extinction_method     none
_refine_ls_goodness_of_fit_ref   1.066
_refine_ls_hydrogen_treatment    constr
_refine_ls_matrix_type           full
_refine_ls_number_parameters     409
_refine_ls_number_reflns         4727
_refine_ls_number_restraints     72
_refine_ls_R_factor_all          0.1236
_refine_ls_R_factor_gt           0.0993
_refine_ls_restrained_S_all      1.068
_refine_ls_shift/su_max          0.002
_refine_ls_shift/su_mean         0.000
_refine_ls_structure_factor_coef Fsqd
_refine_ls_weighting_details     
'w=1/[\s^2^(Fo^2^)+(0.1607P)^2^+26.4625P] where P=(Fo^2^+2Fc^2^)/3'
_refine_ls_weighting_scheme      calc
_refine_ls_wR_factor_gt          0.2785
_refine_ls_wR_factor_ref         0.3126
_refine_special_details          ?
_olex2_refinement_description    
;
1. Fixed Uiso
 At 1.2 times of:
  All C(H) groups
2. Uiso/Uaniso restraints and constraints
Uanis(C16) \\sim Ueq, Uanis(N3) \\sim Ueq, Uanis(C20) \\sim Ueq, Uanis(C19)
\\sim Ueq, Uanis(C18) \\sim Ueq, Uanis(C17) \\sim Ueq, Uanis(C5AA) \\sim Ueq,
Uanis(N3A) \\sim Ueq, Uanis(C1AA) \\sim Ueq, Uanis(C2AA) \\sim Ueq, Uanis(C3AA)
\\sim Ueq, Uanis(C4AA) \\sim Ueq: with sigma of 0.01 and sigma for terminal
atoms of 0.02
3. Others
 Fixed Sof: C16(0.5) H16(0.5) N3(0.5) C20(0.5) H20(0.5) C19(0.5) H19(0.5)
 C18(0.5) C17(0.5) H17(0.5) C5AA(0.5) H5AA(0.5) N3A(0.5) C1AA(0.5) H1AA(0.5)
 C2AA(0.5) H2AA(0.5) C3AA(0.5) C4AA(0.5) H4AA(0.5) Zn(0.5)
4.a Aromatic/amide H refined with riding coordinates:
 C5(H5), C7(H7), C27(H27), C3(H3), C26(H26), C10(H10), C14(H14), C30(H30),
 C13(H13), C29(H29), C11(H11), C22(H22), C21(H21), C25(H25), C24(H24), C16(H16),
  C20(H20), C19(H19), C17(H17), C5AA(H5AA), C1AA(H1AA), C2AA(H2AA), C4AA(H4AA)
4.b Fitted hexagon refined as free rotating group:
 C16(N3,C20,C19,C18,C17), C5AA(N3A,C1AA,C2AA,C3AA,C4AA)
;
_atom_sites_solution_hydrogens   geom
_atom_sites_solution_primary     iterative
_atom_sites_solution_secondary   ?
loop_
_atom_site_label
_atom_site_type_symbol
_atom_site_fract_x
_atom_site_fract_y
_atom_site_fract_z
_atom_site_U_iso_or_equiv
_atom_site_adp_type
_atom_site_occupancy
_atom_site_site_symmetry_order
_atom_site_calc_flag
_atom_site_refinement_flags_posn
_atom_site_refinement_flags_adp
_atom_site_refinement_flags_occupancy
_atom_site_disorder_assembly
_atom_site_disorder_group
Zn01 Zn 0.84766(3) 0.75364(13) 0.52717(5) 0.0722(4) Uani 1 1 d . . . . .
O4 O 0.82120(16) 0.2710(6) 0.9260(3) 0.0683(13) Uani 1 1 d . . . . .
O5 O 0.72255(16) 0.3023(6) 0.6895(3) 0.0748(14) Uani 1 1 d . . . . .
O3 O 0.86639(18) 0.4438(8) 0.9181(3) 0.0942(19) Uani 1 1 d . . . . .
N1 N 0.90511(17) 0.8290(7) 0.5218(3) 0.0644(15) Uani 1 1 d . . . . .
N2 N 0.8166(2) 0.9474(9) 0.5399(4) 0.084(2) Uani 1 1 d . . . . .
C6 C 0.81829(19) 0.3893(8) 0.8122(4) 0.0568(15) Uani 1 1 d . . . . .
C5 C 0.77920(19) 0.3354(7) 0.7880(4) 0.0557(15) Uani 1 1 d . . . . .
H5 H 0.7652 0.2808 0.8190 0.067 Uiso 1 1 calc R . . . .
C8 C 0.8368(2) 0.3693(8) 0.8907(4) 0.0603(17) Uani 1 1 d . . . . .
C7 C 0.8386(2) 0.4699(8) 0.7650(4) 0.0632(17) Uani 1 1 d . . . . .
H7 H 0.8649 0.5060 0.7811 0.076 Uiso 1 1 calc R . . . .
C4 C 0.7612(2) 0.3635(8) 0.7174(4) 0.0650(18) Uani 1 1 d . . . . .
C28 C 0.9801(2) 0.9644(8) 0.5052(4) 0.0609(17) Uani 1 1 d . . . . .
C9 C 0.6877(2) 0.3672(8) 0.7074(4) 0.0631(18) Uani 1 1 d . . . . .
C27 C 0.9478(2) 0.9606(9) 0.4489(4) 0.0668(18) Uani 1 1 d . . . . .
H27 H 0.9506 1.0031 0.4042 0.080 Uiso 1 1 calc R . . . .
O1 O 0.8200(3) 0.6234(10) 0.5843(4) 0.137(3) Uani 1 1 d . . . . .
O2 O 0.8779(3) 0.6246(10) 0.6577(4) 0.135(3) Uani 1 1 d . . . . .
C3 C 0.7808(3) 0.4447(9) 0.6703(4) 0.074(2) Uani 1 1 d . . . . .
H3 H 0.7679 0.4642 0.6231 0.089 Uiso 1 1 calc R . . . .
C26 C 0.9108(2) 0.8931(10) 0.4587(4) 0.074(2) Uani 1 1 d . . . . .
H26 H 0.8891 0.8923 0.4199 0.089 Uiso 1 1 calc R . . . .
C10 C 0.6875(2) 0.4874(10) 0.7499(4) 0.074(2) Uani 1 1 d . . . . .
H10 H 0.7125 0.5294 0.7697 0.088 Uiso 1 1 calc R . . . .
O6 O 0.53995(19) 0.4969(14) 0.7214(4) 0.153(4) Uani 1 1 d . . . . .
C14 C 0.6505(2) 0.3018(10) 0.6777(5) 0.081(2) Uani 1 1 d . . . . .
H14 H 0.6506 0.2211 0.6476 0.097 Uiso 1 1 calc R . . . .
C23 C 0.7638(2) 1.1870(11) 0.5108(5) 0.081(3) Uani 1 1 d . . . . .
C2 C 0.8202(3) 0.4969(10) 0.6947(4) 0.074(2) Uani 1 1 d . . . . .
C30 C 0.9373(3) 0.8318(10) 0.5759(4) 0.079(2) Uani 1 1 d . . . . .
H30 H 0.9340 0.7886 0.6202 0.095 Uiso 1 1 calc R . . . .
C13 C 0.6142(3) 0.3574(12) 0.6934(5) 0.086(3) Uani 1 1 d . . . . .
H13 H 0.5895 0.3118 0.6747 0.104 Uiso 1 1 calc R . . . .
C29 C 0.9744(2) 0.8939(10) 0.5699(4) 0.080(2) Uani 1 1 d . . . . .
H29 H 0.9959 0.8894 0.6087 0.096 Uiso 1 1 calc R . . . .
C11 C 0.6512(3) 0.5476(12) 0.7641(5) 0.084(2) Uani 1 1 d . . . . .
H11 H 0.6515 0.6321 0.7916 0.101 Uiso 1 1 calc R . . . .
C22 C 0.7494(3) 1.0566(13) 0.5297(5) 0.091(3) Uani 1 1 d . . . . .
H22 H 0.7214 1.0448 0.5328 0.109 Uiso 1 1 calc R . . . .
C12 C 0.6128(2) 0.4794(15) 0.7362(5) 0.094(3) Uani 1 1 d . . . . .
C21 C 0.7763(3) 0.9414(13) 0.5445(5) 0.089(3) Uani 1 1 d . . . . .
H21 H 0.7656 0.8542 0.5585 0.107 Uiso 1 1 calc R . . . .
O7 O 0.5750(2) 0.664(2) 0.7848(6) 0.220(8) Uani 1 1 d . . . . .
C1 C 0.8426(4) 0.5874(12) 0.6436(5) 0.101(3) Uani 1 1 d . . . . .
C25 C 0.8306(3) 1.0774(12) 0.5246(8) 0.124(5) Uani 1 1 d . . . . .
H25 H 0.8589 1.0871 0.5235 0.149 Uiso 1 1 calc R . . . .
C24 C 0.8067(3) 1.1969(12) 0.5104(9) 0.134(6) Uani 1 1 d . . . . .
H24 H 0.8186 1.2849 0.5006 0.160 Uiso 1 1 calc R . . . .
C15 C 0.5743(3) 0.547(2) 0.7492(6) 0.135(6) Uani 1 1 d . . . . .
C16 C 0.5198(4) 0.7668(15) 0.8809(8) 0.099(7) Uani 0.5 1 d . U P A -1
H16 H 0.5410 0.7000 0.8791 0.118 Uiso 0.5 1 calc R . P A -1
N3 N 0.4898(4) 0.7868(13) 0.8202(6) 0.081(4) Uani 0.5 1 d G U P A -1
C20 C 0.4582(4) 0.8867(17) 0.8228(7) 0.109(7) Uani 0.5 1 d G U P A -1
H20 H 0.4382 0.9001 0.7822 0.131 Uiso 0.5 1 calc R . P A -1
C19 C 0.4566(4) 0.9667(16) 0.8861(8) 0.120(8) Uani 0.5 1 d G U P A -1
H19 H 0.4354 1.0335 0.8879 0.144 Uiso 0.5 1 calc R . P A -1
C18 C 0.4866(5) 0.9467(16) 0.9468(7) 0.073(5) Uani 0.5 1 d G U P A -1
C17 C 0.5182(5) 0.8468(18) 0.9442(7) 0.125(8) Uani 0.5 1 d G U P A -1
H17 H 0.5382 0.8334 0.9848 0.150 Uiso 0.5 1 calc R . P A -1
C5AA C 0.4530(3) 1.1719(14) 1.0997(7) 0.085(5) Uani 0.5 1 d . U P A -1
H5AA H 0.4281 1.2057 1.1121 0.102 Uiso 0.5 1 calc R . P A -1
N3A N 0.4901(3) 1.2044(13) 1.1438(6) 0.078(4) Uani 0.5 1 d G U P A -1
C1AA C 0.5273(3) 1.1538(14) 1.1253(7) 0.083(5) Uani 0.5 1 d G U P A -1
H1AA H 0.5521 1.1756 1.1548 0.100 Uiso 0.5 1 calc R . P A -1
C2AA C 0.5276(3) 1.0707(14) 1.0625(8) 0.097(8) Uani 0.5 1 d G U P A -1
H2AA H 0.5525 1.0368 1.0501 0.116 Uiso 0.5 1 calc R . P A -1
C3AA C 0.4905(4) 1.0381(13) 1.0184(6) 0.074(4) Uani 0.5 1 d G U P A -1
C4AA C 0.4533(3) 1.0887(14) 1.0370(6) 0.090(5) Uani 0.5 1 d G U P A -1
H4AA H 0.4285 1.0669 1.0074 0.108 Uiso 0.5 1 calc R . P A -1
Zn Zn 0.49067(8) 0.6596(2) 0.73184(16) 0.0773(8) Uani 0.5 1 d . . P B 2

loop_
_atom_site_aniso_label
_atom_site_aniso_U_11
_atom_site_aniso_U_22
_atom_site_aniso_U_33
_atom_site_aniso_U_23
_atom_site_aniso_U_13
_atom_site_aniso_U_12
Zn01 0.0655(7) 0.0955(8) 0.0551(6) 0.0064(5) 0.0071(4) -0.0302(5)
O4 0.062(3) 0.090(4) 0.052(3) 0.009(3) 0.007(2) 0.005(3)
O5 0.055(3) 0.082(3) 0.083(4) -0.001(3) -0.006(2) -0.006(3)
O3 0.078(4) 0.115(5) 0.081(4) 0.011(4) -0.016(3) -0.019(4)
N1 0.054(3) 0.081(4) 0.059(3) 0.005(3) 0.010(3) -0.014(3)
N2 0.068(4) 0.109(6) 0.078(4) -0.027(4) 0.026(3) -0.034(4)
C6 0.045(3) 0.067(4) 0.060(4) -0.002(3) 0.013(3) 0.006(3)
C5 0.047(3) 0.062(4) 0.060(4) 0.005(3) 0.012(3) -0.002(3)
C8 0.047(3) 0.068(4) 0.068(4) -0.005(4) 0.013(3) 0.014(3)
C7 0.052(3) 0.071(4) 0.068(4) -0.009(4) 0.014(3) -0.009(3)
C4 0.061(4) 0.069(4) 0.063(4) -0.001(4) -0.001(3) -0.010(3)
C28 0.054(4) 0.068(4) 0.061(4) 0.002(3) 0.009(3) -0.014(3)
C9 0.068(4) 0.067(4) 0.052(4) 0.016(3) -0.001(3) -0.010(3)
C27 0.059(4) 0.085(5) 0.057(4) 0.012(4) 0.009(3) -0.008(4)
O1 0.180(8) 0.159(8) 0.071(4) 0.034(5) 0.017(5) -0.082(6)
O2 0.142(7) 0.166(8) 0.109(6) -0.018(5) 0.062(5) -0.092(6)
C3 0.089(5) 0.079(5) 0.051(4) 0.012(4) 0.002(4) -0.017(4)
C26 0.053(4) 0.102(6) 0.066(4) 0.021(4) 0.004(3) -0.015(4)
C10 0.051(4) 0.103(6) 0.067(4) 0.018(5) 0.009(3) -0.003(4)
O6 0.050(3) 0.311(13) 0.100(5) 0.054(7) 0.019(3) -0.013(5)
C14 0.058(4) 0.080(5) 0.099(6) 0.028(5) -0.007(4) -0.016(4)
C23 0.059(4) 0.102(6) 0.088(6) -0.037(5) 0.033(4) -0.022(4)
C2 0.082(5) 0.086(5) 0.057(4) -0.002(4) 0.019(4) -0.022(4)
C30 0.083(5) 0.103(6) 0.049(4) 0.010(4) 0.000(4) -0.039(5)
C13 0.074(5) 0.105(7) 0.074(6) 0.030(5) -0.008(4) -0.024(5)
C29 0.064(4) 0.107(6) 0.063(4) 0.021(4) -0.008(3) -0.034(4)
C11 0.076(5) 0.109(7) 0.068(5) 0.008(5) 0.012(4) 0.007(5)
C22 0.055(4) 0.145(9) 0.076(5) -0.003(6) 0.025(4) -0.030(5)
C12 0.052(4) 0.166(10) 0.063(5) 0.028(6) 0.010(4) -0.006(5)
C21 0.080(6) 0.123(8) 0.068(5) 0.001(5) 0.022(4) -0.035(6)
O7 0.060(4) 0.43(2) 0.172(10) -0.133(13) 0.010(5) 0.058(8)
C1 0.139(9) 0.112(8) 0.060(5) -0.006(5) 0.037(6) -0.047(7)
C25 0.058(5) 0.096(7) 0.227(15) -0.051(8) 0.056(7) -0.027(5)
C24 0.068(6) 0.087(6) 0.257(17) -0.054(9) 0.066(8) -0.032(5)
C15 0.076(7) 0.263(19) 0.067(6) 0.001(9) 0.015(5) 0.017(9)
C16 0.106(11) 0.101(11) 0.091(10) -0.006(8) 0.022(8) 0.012(8)
N3 0.079(7) 0.079(7) 0.089(8) -0.009(6) 0.027(6) -0.003(6)
C20 0.099(9) 0.120(10) 0.112(10) -0.016(8) 0.030(8) -0.003(8)
C19 0.116(11) 0.126(11) 0.122(11) -0.022(9) 0.029(9) 0.000(9)
C18 0.071(8) 0.074(8) 0.076(8) -0.011(7) 0.023(7) 0.007(7)
C17 0.127(11) 0.123(11) 0.125(11) -0.009(9) 0.019(9) 0.012(9)
C5AA 0.072(7) 0.099(9) 0.092(8) -0.024(7) 0.038(7) 0.004(7)
N3A 0.075(7) 0.090(8) 0.074(8) -0.004(7) 0.023(7) 0.019(7)
C1AA 0.075(8) 0.076(8) 0.104(9) -0.004(7) 0.033(7) 0.020(6)
C2AA 0.087(10) 0.097(11) 0.108(11) 0.000(8) 0.025(8) 0.012(8)
C3AA 0.072(7) 0.073(7) 0.084(8) 0.002(7) 0.034(6) 0.008(6)
C4AA 0.081(8) 0.091(9) 0.102(9) -0.030(7) 0.024(7) 0.002(7)
Zn 0.068(2) 0.0797(12) 0.091(3) -0.0035(11) 0.0328(14) -0.0057(10)

_geom_special_details            
;
 All esds (except the esd in the dihedral angle between two l.s. planes)
 are estimated using the full covariance matrix.  The cell esds are taken
 into account individually in the estimation of esds in distances, angles
 and torsion angles; correlations between esds in cell parameters are only
 used when they are defined by crystal symmetry.  An approximate (isotropic)
 treatment of cell esds is used for estimating esds involving l.s. planes.
;
loop_
_geom_bond_atom_site_label_1
_geom_bond_atom_site_label_2
_geom_bond_distance
_geom_bond_site_symmetry_2
_geom_bond_publ_flag
Zn01 O4 1.955(5) 6_565 ?
Zn01 N1 2.015(6) . ?
Zn01 N2 2.086(8) . ?
Zn01 O1 1.910(7) . ?
O4 Zn01 1.955(5) 6_566 ?
O4 C8 1.265(9) . ?
O5 C4 1.410(8) . ?
O5 C9 1.365(9) . ?
O3 C8 1.234(9) . ?
N1 C26 1.343(9) . ?
N1 C30 1.342(9) . ?
N2 C21 1.331(11) . ?
N2 C25 1.330(13) . ?
C6 C5 1.382(9) . ?
C6 C8 1.498(10) . ?
C6 C7 1.384(10) . ?
C5 H5 0.9300 . ?
C5 C4 1.374(10) . ?
C7 H7 0.9300 . ?
C7 C2 1.372(11) . ?
C4 C3 1.373(11) . ?
C28 C28 1.492(12) 5_776 ?
C28 C27 1.370(10) . ?
C28 C29 1.394(10) . ?
C9 C10 1.361(12) . ?
C9 C14 1.396(10) . ?
C27 H27 0.9300 . ?
C27 C26 1.394(10) . ?
O1 C1 1.274(14) . ?
O2 C1 1.194(13) . ?
C3 H3 0.9300 . ?
C3 C2 1.387(11) . ?
C26 H26 0.9300 . ?
C10 H10 0.9300 . ?
C10 C11 1.366(11) . ?
O6 C15 1.251(15) . ?
O6 Zn 2.229(11) . ?
O6 Zn 2.061(12) 2_656 ?
C14 H14 0.9300 . ?
C14 C13 1.360(13) . ?
C23 C23 1.49(2) 7_676 ?
C23 C22 1.355(14) . ?
C23 C24 1.402(12) . ?
C2 C1 1.523(11) . ?
C30 H30 0.9300 . ?
C30 C29 1.358(10) . ?
C13 H13 0.9300 . ?
C13 C12 1.380(15) . ?
C29 H29 0.9300 . ?
C11 H11 0.9300 . ?
C11 C12 1.433(13) . ?
C22 H22 0.9300 . ?
C22 C21 1.380(15) . ?
C12 C15 1.450(15) . ?
C21 H21 0.9300 . ?
O7 C15 1.27(2) . ?
O7 Zn 2.121(8) 2_656 ?
C25 H25 0.9300 . ?
C25 C24 1.356(16) . ?
C24 H24 0.9300 . ?
C15 Zn 2.432(13) 2_656 ?
C16 H16 0.9300 . ?
C16 N3 1.3900 . ?
C16 C17 1.3900 . ?
N3 C20 1.3900 . ?
C20 H20 0.9300 . ?
C20 C19 1.3900 . ?
C19 H19 0.9300 . ?
C19 C18 1.3900 . ?
C18 C17 1.3900 . ?
C18 C3AA 1.557(13) . ?
C17 H17 0.9300 . ?
C5AA H5AA 0.9300 . ?
C5AA N3A 1.3900 . ?
C5AA C4AA 1.3900 . ?
N3A C1AA 1.3900 . ?
C1AA H1AA 0.9300 . ?
C1AA C2AA 1.3900 . ?
C2AA H2AA 0.9300 . ?
C2AA C3AA 1.3900 . ?
C3AA C4AA 1.3900 . ?
C4AA H4AA 0.9300 . ?
Zn O6 2.061(12) 2_656 ?
Zn O7 2.121(8) 2_656 ?
Zn C15 2.432(13) 2_656 ?
Zn Zn 0.839(5) 2_656 ?

loop_
_geom_angle_atom_site_label_1
_geom_angle_atom_site_label_2
_geom_angle_atom_site_label_3
_geom_angle
_geom_angle_site_symmetry_1
_geom_angle_site_symmetry_3
_geom_angle_publ_flag
O4 Zn01 N1 106.3(2) 6_565 . ?
O4 Zn01 N2 93.0(3) 6_565 . ?
N1 Zn01 N2 100.3(3) . . ?
O1 Zn01 O4 105.9(3) . 6_565 ?
O1 Zn01 N1 139.6(4) . . ?
O1 Zn01 N2 101.7(4) . . ?
C8 O4 Zn01 114.9(5) . 6_566 ?
C9 O5 C4 117.8(6) . . ?
C26 N1 Zn01 116.0(5) . . ?
C30 N1 Zn01 127.2(5) . . ?
C30 N1 C26 116.5(6) . . ?
C21 N2 Zn01 118.1(7) . . ?
C25 N2 Zn01 124.3(6) . . ?
C25 N2 C21 115.1(9) . . ?
C5 C6 C8 119.6(6) . . ?
C5 C6 C7 119.5(7) . . ?
C7 C6 C8 120.8(6) . . ?
C6 C5 H5 120.4 . . ?
C4 C5 C6 119.3(6) . . ?
C4 C5 H5 120.4 . . ?
O4 C8 C6 116.8(6) . . ?
O3 C8 O4 122.5(7) . . ?
O3 C8 C6 120.8(7) . . ?
C6 C7 H7 119.7 . . ?
C2 C7 C6 120.6(7) . . ?
C2 C7 H7 119.7 . . ?
C5 C4 O5 120.7(7) . . ?
C3 C4 O5 117.4(7) . . ?
C3 C4 C5 121.9(7) . . ?
C27 C28 C28 120.1(8) . 5_776 ?
C27 C28 C29 117.1(6) . . ?
C29 C28 C28 122.8(8) . 5_776 ?
O5 C9 C14 115.0(8) . . ?
C10 C9 O5 124.9(7) . . ?
C10 C9 C14 120.2(8) . . ?
C28 C27 H27 120.0 . . ?
C28 C27 C26 120.0(7) . . ?
C26 C27 H27 120.0 . . ?
C1 O1 Zn01 112.1(7) . . ?
C4 C3 H3 120.7 . . ?
C4 C3 C2 118.6(7) . . ?
C2 C3 H3 120.7 . . ?
N1 C26 C27 122.6(7) . . ?
N1 C26 H26 118.7 . . ?
C27 C26 H26 118.7 . . ?
C9 C10 H10 119.3 . . ?
C9 C10 C11 121.3(8) . . ?
C11 C10 H10 119.3 . . ?
C15 O6 Zn 109.4(12) . . ?
C15 O6 Zn 91.1(10) . 2_656 ?
Zn O6 Zn 22.10(16) 2_656 . ?
C9 C14 H14 120.4 . . ?
C13 C14 C9 119.3(10) . . ?
C13 C14 H14 120.4 . . ?
C22 C23 C23 123.0(9) . 7_676 ?
C22 C23 C24 116.1(10) . . ?
C24 C23 C23 120.8(11) . 7_676 ?
C7 C2 C3 120.2(7) . . ?
C7 C2 C1 120.1(8) . . ?
C3 C2 C1 119.6(8) . . ?
N1 C30 H30 118.0 . . ?
N1 C30 C29 124.0(7) . . ?
C29 C30 H30 118.0 . . ?
C14 C13 H13 118.9 . . ?
C14 C13 C12 122.2(8) . . ?
C12 C13 H13 118.9 . . ?
C28 C29 H29 120.1 . . ?
C30 C29 C28 119.8(7) . . ?
C30 C29 H29 120.1 . . ?
C10 C11 H11 120.3 . . ?
C10 C11 C12 119.3(10) . . ?
C12 C11 H11 120.3 . . ?
C23 C22 H22 119.9 . . ?
C23 C22 C21 120.2(8) . . ?
C21 C22 H22 119.9 . . ?
C13 C12 C11 117.7(9) . . ?
C13 C12 C15 123.0(11) . . ?
C11 C12 C15 119.1(12) . . ?
N2 C21 C22 124.1(9) . . ?
N2 C21 H21 118.0 . . ?
C22 C21 H21 118.0 . . ?
C15 O7 Zn 88.0(8) . 2_656 ?
O1 C1 C2 113.9(10) . . ?
O2 C1 O1 122.4(9) . . ?
O2 C1 C2 123.7(10) . . ?
N2 C25 H25 117.7 . . ?
N2 C25 C24 124.7(8) . . ?
C24 C25 H25 117.7 . . ?
C23 C24 H24 120.2 . . ?
C25 C24 C23 119.6(10) . . ?
C25 C24 H24 120.2 . . ?
O6 C15 C12 121.4(16) . . ?
O6 C15 O7 118.4(13) . . ?
O6 C15 Zn 57.9(7) . 2_656 ?
C12 C15 Zn 178.8(8) . 2_656 ?
O7 C15 C12 120.0(12) . . ?
O7 C15 Zn 60.6(7) . 2_656 ?
N3 C16 H16 120.0 . . ?
N3 C16 C17 120.0 . . ?
C17 C16 H16 120.0 . . ?
C16 N3 C20 120.0 . . ?
N3 C20 H20 120.0 . . ?
N3 C20 C19 120.0 . . ?
C19 C20 H20 120.0 . . ?
C20 C19 H19 120.0 . . ?
C20 C19 C18 120.0 . . ?
C18 C19 H19 120.0 . . ?
C19 C18 C3AA 125.1(11) . . ?
C17 C18 C19 120.0 . . ?
C17 C18 C3AA 114.6(11) . . ?
C16 C17 H17 120.0 . . ?
C18 C17 C16 120.0 . . ?
C18 C17 H17 120.0 . . ?
N3A C5AA H5AA 120.0 . . ?
N3A C5AA C4AA 120.0 . . ?
C4AA C5AA H5AA 120.0 . . ?
C5AA N3A C1AA 120.0 . . ?
N3A C1AA H1AA 120.0 . . ?
C2AA C1AA N3A 120.0 . . ?
C2AA C1AA H1AA 120.0 . . ?
C1AA C2AA H2AA 120.0 . . ?
C1AA C2AA C3AA 120.0 . . ?
C3AA C2AA H2AA 120.0 . . ?
C2AA C3AA C18 125.1(11) . . ?
C4AA C3AA C18 114.9(11) . . ?
C4AA C3AA C2AA 120.0 . . ?
C5AA C4AA H4AA 120.0 . . ?
C3AA C4AA C5AA 120.0 . . ?
C3AA C4AA H4AA 120.0 . . ?
O6 Zn O6 86.7(5) 2_656 . ?
O6 Zn O7 62.3(5) 2_656 2_656 ?
O6 Zn C15 31.0(5) 2_656 2_656 ?
O6 Zn C15 112.2(5) . 2_656 ?
O7 Zn O6 136.6(6) 2_656 . ?
O7 Zn C15 31.4(5) 2_656 2_656 ?
Zn Zn O6 67.6(4) 2_656 . ?
Zn Zn O6 90.3(4) 2_656 2_656 ?
Zn Zn O7 136.0(6) 2_656 2_656 ?
Zn Zn C15 115.7(5) 2_656 2_656 ?

_smtbx_masks_special_details     ?
loop_
_smtbx_masks_void_nr
_smtbx_masks_void_average_x
_smtbx_masks_void_average_y
_smtbx_masks_void_average_z
_smtbx_masks_void_volume
_smtbx_masks_void_count_electrons
_smtbx_masks_void_content
1 0.000 0.334 0.250 51.8 16.7 ?
2 0.000 0.666 0.750 51.8 16.8 ?
3 0.500 0.166 0.750 51.8 16.8 ?
4 0.500 0.834 0.250 51.8 16.7 ?

_shelx_res_file                  
;
    1.res created by SHELXL-2014/7

TITL exp_35551_a.res in C2/c
REM Old TITL exp_35551 in C2/c
REM SHELXT solution in C2/c
REM R1 0.333, Rweak 0.228, Alpha 0.063, Orientation as input
REM Formula found by SHELXT: C60 N6 O10 Zn3
CELL 1.54184 32.6206 9.2357 18.455 90 98.207 90
ZERR 4 0.0046 0.0036 0.0048 0 0.021 0
LATT 7
SYMM -X,+Y,0.5-Z
SFAC C H N O Zn
UNIT 240 152 24 56 12
ISOR 0.01 0.02 C16 N3 C20 C19 C18 C17 C5AA N3A C1AA C2AA C3AA C4AA

L.S. 4 0 0
PLAN  60
SIZE 0.18 0.16 0.12
BOND $H
list 4
ABIN
fmap 2 53
acta
OMIT -3 132.02
REM <olex2.extras>
REM <HklSrc "%.\\1.hkl">
REM </olex2.extras>

WGHT    0.160700   26.462500
FVAR       0.16221
ZN01  5    0.847656    0.753637    0.527165    11.00000    0.06555    0.09555 =
         0.05512    0.00642    0.00705   -0.03025
O4    4    0.821203    0.271050    0.925999    11.00000    0.06248    0.09018 =
         0.05189    0.00905    0.00692    0.00464
O5    4    0.722554    0.302277    0.689464    11.00000    0.05508    0.08203 =
         0.08290   -0.00076   -0.00557   -0.00567
O3    4    0.866390    0.443796    0.918129    11.00000    0.07840    0.11504 =
         0.08130    0.01078   -0.01563   -0.01889
N1    3    0.905110    0.829040    0.521823    11.00000    0.05379    0.08114 =
         0.05896    0.00487    0.00992   -0.01360
N2    3    0.816618    0.947404    0.539865    11.00000    0.06844    0.10896 =
         0.07832   -0.02685    0.02608   -0.03388
C6    1    0.818289    0.389305    0.812246    11.00000    0.04483    0.06706 =
         0.06017   -0.00229    0.01327    0.00646
C5    1    0.779202    0.335446    0.787978    11.00000    0.04658    0.06198 =
         0.06002    0.00477    0.01221   -0.00182
AFIX  43
H5    2    0.765244    0.280836    0.819043    11.00000   -1.20000
AFIX   0
C8    1    0.836774    0.369312    0.890690    11.00000    0.04667    0.06795 =
         0.06779   -0.00500    0.01314    0.01365
C7    1    0.838607    0.469865    0.765037    11.00000    0.05242    0.07114 =
         0.06763   -0.00939    0.01442   -0.00880
AFIX  43
H7    2    0.864946    0.506002    0.781117    11.00000   -1.20000
AFIX   0
C4    1    0.761196    0.363497    0.717435    11.00000    0.06052    0.06867 =
         0.06297   -0.00098   -0.00063   -0.00981
C28   1    0.980110    0.964405    0.505243    11.00000    0.05385    0.06843 =
         0.06083    0.00220    0.00930   -0.01445
C9    1    0.687749    0.367159    0.707374    11.00000    0.06769    0.06676 =
         0.05202    0.01641   -0.00145   -0.01050
C27   1    0.947825    0.960634    0.448928    11.00000    0.05881    0.08490 =
         0.05691    0.01167    0.00928   -0.00815
AFIX  43
H27   2    0.950626    1.003129    0.404213    11.00000   -1.20000
AFIX   0
O1    4    0.819961    0.623403    0.584293    11.00000    0.18033    0.15863 =
         0.07132    0.03448    0.01682   -0.08222
O2    4    0.877908    0.624580    0.657745    11.00000    0.14235    0.16552 =
         0.10911   -0.01847    0.06179   -0.09167
C3    1    0.780819    0.444659    0.670331    11.00000    0.08921    0.07931 =
         0.05127    0.01162    0.00244   -0.01734
AFIX  43
H3    2    0.767946    0.464185    0.623074    11.00000   -1.20000
AFIX   0
C26   1    0.910775    0.893083    0.458670    11.00000    0.05268    0.10214 =
         0.06628    0.02092    0.00405   -0.01513
AFIX  43
H26   2    0.889146    0.892345    0.419933    11.00000   -1.20000
AFIX   0
C10   1    0.687498    0.487393    0.749919    11.00000    0.05065    0.10333 =
         0.06683    0.01787    0.00886   -0.00282
AFIX  43
H10   2    0.712514    0.529400    0.769727    11.00000   -1.20000
AFIX   0
O6    4    0.539950    0.496906    0.721373    11.00000    0.04957    0.31089 =
         0.10023    0.05367    0.01906   -0.01329
C14   1    0.650531    0.301796    0.677731    11.00000    0.05819    0.07978 =
         0.09872    0.02827   -0.00713   -0.01635
AFIX  43
H14   2    0.650570    0.221092    0.647604    11.00000   -1.20000
AFIX   0
C23   1    0.763791    1.186986    0.510776    11.00000    0.05897    0.10189 =
         0.08790   -0.03710    0.03292   -0.02184
C2    1    0.820226    0.496872    0.694722    11.00000    0.08176    0.08579 =
         0.05733   -0.00170    0.01875   -0.02224
C30   1    0.937315    0.831806    0.575890    11.00000    0.08259    0.10254 =
         0.04882    0.01048   -0.00021   -0.03936
AFIX  43
H30   2    0.934026    0.788571    0.620207    11.00000   -1.20000
AFIX   0
C13   1    0.614216    0.357434    0.693393    11.00000    0.07422    0.10539 =
         0.07420    0.03047   -0.00839   -0.02415
AFIX  43
H13   2    0.589550    0.311840    0.674652    11.00000   -1.20000
AFIX   0
C29   1    0.974416    0.893878    0.569853    11.00000    0.06389    0.10736 =
         0.06259    0.02081   -0.00845   -0.03408
AFIX  43
H29   2    0.995950    0.889355    0.608680    11.00000   -1.20000
AFIX   0
C11   1    0.651232    0.547631    0.764116    11.00000    0.07576    0.10896 =
         0.06818    0.00778    0.01200    0.00673
AFIX  43
H11   2    0.651510    0.632088    0.791623    11.00000   -1.20000
AFIX   0
C22   1    0.749449    1.056645    0.529746    11.00000    0.05548    0.14505 =
         0.07613   -0.00256    0.02507   -0.02987
AFIX  43
H22   2    0.721441    1.044804    0.532845    11.00000   -1.20000
AFIX   0
C12   1    0.612759    0.479385    0.736203    11.00000    0.05197    0.16598 =
         0.06332    0.02850    0.00983   -0.00582
C21   1    0.776301    0.941449    0.544477    11.00000    0.07984    0.12343 =
         0.06776    0.00054    0.02214   -0.03465
AFIX  43
H21   2    0.765553    0.854214    0.558500    11.00000   -1.20000
AFIX   0
O7    4    0.575023    0.664016    0.784848    11.00000    0.05958    0.42745 =
         0.17156   -0.13265    0.00984    0.05826
C1    1    0.842612    0.587371    0.643593    11.00000    0.13898    0.11154 =
         0.05985   -0.00629    0.03723   -0.04696
C25   1    0.830649    1.077414    0.524563    11.00000    0.05850    0.09625 =
         0.22713   -0.05067    0.05618   -0.02667
AFIX  43
H25   2    0.858930    1.087118    0.523457    11.00000   -1.20000
AFIX   0
C24   1    0.806658    1.196903    0.510450    11.00000    0.06833    0.08719 =
         0.25739   -0.05405    0.06562   -0.03200
AFIX  43
H24   2    0.818574    1.284913    0.500613    11.00000   -1.20000
AFIX   0
C15   1    0.574305    0.546596    0.749193    11.00000    0.07591    0.26339 =
         0.06692    0.00062    0.01522    0.01747
PART -1
AFIX  66
C16   1    0.519817    0.766831    0.880863    10.50000    0.10583    0.10116 =
         0.09091   -0.00648    0.02200    0.01213
AFIX  43
H16   2    0.540973    0.699979    0.879103    10.50000   -1.20000
AFIX  65
N3    3    0.489846    0.786797    0.820163    10.50000    0.07888    0.07942 =
         0.08869   -0.00905    0.02687   -0.00302
C20   1    0.458227    0.886715    0.822794    10.50000    0.09905    0.11961 =
         0.11246   -0.01560    0.02982   -0.00305
AFIX  43
H20   2    0.438173    0.900073    0.782182    10.50000   -1.20000
AFIX  65
C19   1    0.456579    0.966668    0.886124    10.50000    0.11612    0.12566 =
         0.12227   -0.02233    0.02890   -0.00034
AFIX  43
H19   2    0.435424    1.033520    0.887884    10.50000   -1.20000
AFIX  65
C18   1    0.486551    0.946704    0.946824    10.50000    0.07126    0.07436 =
         0.07580   -0.01064    0.02333    0.00707
C17   1    0.518170    0.846786    0.944194    10.50000    0.12742    0.12259 =
         0.12472   -0.00896    0.01893    0.01232
AFIX  43
H17   2    0.538223    0.833429    0.984807    10.50000   -1.20000
AFIX  66
C5AA  1    0.453039    1.171877    1.099683    10.50000    0.07206    0.09914 =
         0.09166   -0.02394    0.03765    0.00418
AFIX  43
H5AA  2    0.428109    1.205738    1.112106    10.50000   -1.20000
AFIX  65
N3A   3    0.490065    1.204425    1.143831    10.50000    0.07468    0.09012 =
         0.07378   -0.00424    0.02289    0.01867
C1AA  1    0.527325    1.153816    1.125262    10.50000    0.07528    0.07566 =
         0.10426   -0.00393    0.03255    0.02036
AFIX  43
H1AA  2    0.552098    1.175593    1.154801    10.50000   -1.20000
AFIX  65
C2AA  1    0.527558    1.070658    1.062546    10.50000    0.08745    0.09698 =
         0.10847    0.00037    0.02545    0.01237
AFIX  43
H2AA  2    0.552487    1.036797    1.050123    10.50000   -1.20000
AFIX  65
C3AA  1    0.490532    1.038109    1.018397    10.50000    0.07209    0.07303 =
         0.08366    0.00247    0.03391    0.00836
C4AA  1    0.453272    1.088717    1.036965    10.50000    0.08081    0.09075 =
         0.10246   -0.02958    0.02443    0.00186
AFIX  43
H4AA  2    0.428499    1.066940    1.007426    10.50000   -1.20000
AFIX   0
PART 0
PART 2
ZN    5    0.490670    0.659640    0.731844    10.50000    0.06797    0.07974 =
         0.09056   -0.00345    0.03277   -0.00569
HKLF 4

REM  exp_35551_a.res in C2/c
REM R1 =  0.0993 for    3321 Fo > 4sig(Fo)  and  0.1236 for all    4727 data
REM    409 parameters refined using     72 restraints

END

WGHT      0.1607     26.4573

REM Highest difference peak  0.983,  deepest hole -0.975,  1-sigma level  0.101
Q1    1   0.3838  1.1049  1.0344  11.00000  0.05    0.98
Q2    1   0.8411  0.8284  0.5574  11.00000  0.05    0.79
Q3    1   0.4407  1.0225  0.7553  11.00000  0.05    0.60
Q4    1   0.8565  0.8302  0.5020  11.00000  0.05    0.54
Q5    1   0.9231  0.5241  0.6962  11.00000  0.05    0.49
Q6    1   0.8231  0.7588  0.5337  11.00000  0.05    0.42
Q7    1   0.4743  0.7437  0.7697  11.00000  0.05    0.41
Q8    1   0.8353  0.6646  0.5621  11.00000  0.05    0.40
Q9    1   0.5791  0.7403  0.7589  11.00000  0.05    0.40
Q10   1   0.5711  0.6059  0.8044  11.00000  0.05    0.37
Q11   1   0.7984  0.6624  0.5948  11.00000  0.05    0.36
Q12   1   0.5304  0.5637  0.7471  11.00000  0.05    0.36
Q13   1   0.4399  1.1410  0.7518  11.00000  0.05    0.36
Q14   1   0.5391  1.1628  1.1649  11.00000  0.05    0.36
Q15   1   0.8382  0.2555  0.9407  11.00000  0.05    0.35
Q16   1   0.9367  0.6405  0.7295  11.00000  0.05    0.34
Q17   1   0.4595  0.6672  0.7219  11.00000  0.05    0.33
Q18   1   0.8736  0.6618  0.4982  11.00000  0.05    0.33
Q19   1   0.5000  0.6599  0.7500  10.50000  0.05    0.32
Q20   1   0.4614  1.1362  1.1354  11.00000  0.05    0.31
Q21   1   0.4974  0.7271  0.7964  11.00000  0.05    0.29
Q22   1   0.5014  0.6015  0.6949  11.00000  0.05    0.29
Q23   1   0.5000  0.8425  0.7500  10.50000  0.05    0.28
Q24   1   0.8641  0.6491  0.4815  11.00000  0.05    0.28
Q25   1   0.8963  0.8977  0.5420  11.00000  0.05    0.28
Q26   1   0.8618  0.7868  0.5731  11.00000  0.05    0.28
Q27   1   0.7828  1.2044  0.5002  11.00000  0.05    0.28
Q28   1   0.8618  0.7562  0.6115  11.00000  0.05    0.27
Q29   1   0.8473  0.5559  0.5177  11.00000  0.05    0.26
Q30   1   0.4620  0.9212  0.9042  11.00000  0.05    0.26
Q31   1   0.8756  0.3770  0.8818  11.00000  0.05    0.26
Q32   1   0.4142  1.1970  0.9423  11.00000  0.05    0.25
Q33   1   0.7968  0.9745  0.5292  11.00000  0.05    0.25
Q34   1   0.7999  1.1387  0.5355  11.00000  0.05    0.24
Q35   1   0.8781  0.7558  0.4653  11.00000  0.05    0.23
Q36   1   0.5001  1.2204  1.1228  11.00000  0.05    0.23
Q37   1   1.0000  1.0000  0.5000  10.50000  0.05    0.23
Q38   1   0.4624  1.0631  1.0743  11.00000  0.05    0.22
Q39   1   0.7248  0.3237  0.7391  11.00000  0.05    0.22
Q40   1   0.7500  1.2500  0.5000  10.50000  0.05    0.22
Q41   1   0.8226  0.5646  0.6573  11.00000  0.05    0.21
Q42   1   0.9351  0.9417  0.4549  11.00000  0.05    0.20
Q43   1   0.7672  0.4347  0.6942  11.00000  0.05    0.20
Q44   1   0.5123  1.1399  1.1234  11.00000  0.05    0.20
Q45   1   0.8212  0.9080  0.5727  11.00000  0.05    0.19
Q46   1   0.5000  0.4503  0.7500  10.50000  0.05    0.19
Q47   1   0.5379  0.7416  1.0783  11.00000  0.05    0.19
Q48   1   0.6954  0.5086  0.7487  11.00000  0.05    0.19
Q49   1   0.8204  0.1919  0.8882  11.00000  0.05    0.19
Q50   1   0.4778  1.0364  0.9802  11.00000  0.05    0.19
Q51   1   0.7204  0.2327  0.7389  11.00000  0.05    0.19
Q52   1   0.5329  0.4332  0.7442  11.00000  0.05    0.18
Q53   1   0.6191  0.5832  0.7766  11.00000  0.05    0.18
Q54   1   0.7963  0.6731  0.5002  11.00000  0.05    0.18
Q55   1   0.8408  0.9040  0.4618  11.00000  0.05    0.18
Q56   1   0.8438  0.4067  0.7436  11.00000  0.05    0.18
Q57   1   0.7763  0.4768  0.6925  11.00000  0.05    0.18
Q58   1   0.4801  1.1717  0.8323  11.00000  0.05    0.17
Q59   1   0.9408  0.6977  0.6079  11.00000  0.05    0.17
Q60   1   0.9213  0.8444  0.5596  11.00000  0.05    0.17
;
_shelx_res_checksum              92514
_shelx_fab_file                  
;
-39 1 1 0.5494 -0.0217
-39 1 2 1.2334 -0.0138
-39 1 3 -0.2148 0.0264
-39 1 4 -1.6925 0.0024
-39 1 5 -0.1654 -0.0172
-39 1 6 1.5075 0.0085
-39 3 3 1.2836 0.0041
-38 0 2 -1.4496 -0.0378
-38 0 4 1.8362 0.0404
-38 2 1 0.7280 -0.0151
-38 2 2 -2.0119 0.0149
-38 2 3 -1.1562 0.0040
-38 2 4 2.0038 -0.0073
-38 2 5 1.2531 0.0075
-38 2 6 -1.3724 0.0022
-38 2 7 -1.0626 -0.0152
-38 2 8 0.8014 -0.0047
-38 2 9 0.6800 0.0153
-38 2 10 -0.5269 0.0108
-37 1 1 -0.3563 -0.0059
-37 1 2 2.4518 -0.0222
-37 1 3 0.5596 0.0261
-37 1 4 -2.3112 0.0082
-37 1 5 -0.6576 -0.0242
-37 1 6 1.6214 0.0053
-37 1 7 0.4638 0.0143
-37 1 8 -0.8711 -0.0187
-37 1 9 0.0234 -0.0070
-37 1 10 0.3081 0.0242
-37 1 11 -0.4428 0.0018
-37 3 1 -1.6779 0.0116
-37 3 2 1.0823 -0.0000
-37 3 3 2.2323 0.0046
-37 3 4 -1.0296 0.0041
-37 3 5 -2.0425 -0.0186
-37 3 6 0.5169 -0.0130
-37 3 7 1.5057 0.0106
-37 3 8 -0.0629 0.0131
-37 3 9 -0.9962 0.0134
-37 3 10 -0.1385 -0.0042
-36 0 2 -2.5940 -0.0330
-36 0 4 2.2274 0.0404
-36 0 6 -1.4030 -0.0231
-36 0 8 0.4060 0.0050
-36 0 10 0.4607 0.0159
-36 2 1 2.0212 -0.0302
-36 2 2 -2.1644 0.0066
-36 2 3 -2.0685 0.0137
-36 2 4 1.7570 -0.0111
-36 2 5 1.6647 0.0009
-36 2 6 -1.0141 0.0135
-36 2 7 -1.0937 -0.0118
-36 2 8 0.5934 -0.0166
-36 2 9 0.5557 0.0167
-36 2 10 -0.5073 0.0193
-36 2 11 -0.1974 -0.0187
-36 2 12 0.3983 -0.0221
-36 4 1 1.5064 -0.0188
-36 4 2 -0.0005 0.0076
-36 4 3 -2.3167 0.0030
-36 4 4 -0.4439 -0.0326
-36 4 5 2.2039 0.0020
-36 4 6 0.8252 0.0379
-36 4 7 -1.5006 0.0040
-36 4 8 -0.9185 -0.0061
-36 4 9 0.6991 -0.0039
-35 1 1 -0.9972 0.0128
-35 1 2 2.7702 -0.0246
-35 1 3 0.9136 0.0190
-35 1 4 -1.9588 0.0149
-35 1 5 -0.7088 -0.0219
-35 1 6 0.9773 -0.0036
-35 1 7 0.2878 0.0124
-35 1 8 -0.2968 -0.0106
-35 1 9 0.3067 -0.0034
-35 1 10 -0.0532 0.0170
-35 1 11 -0.7310 -0.0035
-35 1 12 0.1863 -0.0119
-35 1 13 0.7063 0.0054
-35 3 1 -2.4293 0.0037
-35 3 2 0.3946 0.0103
-35 3 3 2.6071 0.0031
-35 3 4 -0.2621 0.0002
-35 3 5 -2.0802 -0.0056
-35 3 6 -0.0114 -0.0143
-35 3 7 1.3929 -0.0069
-35 3 8 0.1760 0.0171
-35 3 9 -0.8988 0.0246
-35 3 10 -0.2760 -0.0091
-35 3 11 0.5680 -0.0320
-35 3 12 0.3899 0.0073
-35 5 1 -1.3369 0.0127
-35 5 2 -0.8297 0.0112
-35 5 3 1.4505 -0.0270
-35 5 4 1.9129 0.0141
-35 5 5 -0.9016 0.0397
-35 5 6 -2.2025 -0.0146
-35 5 7 0.2011 -0.0242
-35 5 8 1.6646 -0.0049
-34 0 2 -2.2149 -0.0222
-34 0 4 1.2709 0.0244
-34 0 6 -0.3684 -0.0006
-34 0 8 -0.3696 -0.0231
-34 0 10 0.9242 0.0493
-34 0 12 -1.1173 -0.0757
-34 2 1 2.5702 -0.0376
-34 2 2 -1.6229 -0.0040
-34 2 3 -2.0721 0.0223
-34 2 4 0.9145 -0.0127
-34 2 5 1.2250 -0.0096
-34 2 6 -0.2830 0.0233
-34 2 7 -0.4877 -0.0041
-34 2 8 0.1797 -0.0269
-34 2 9 0.0666 0.0158
-34 2 10 -0.3653 0.0258
-34 2 11 0.0586 -0.0220
-34 2 12 0.4114 -0.0275
-34 2 13 -0.0446 0.0257
-34 4 1 1.4984 -0.0116
-34 4 2 0.8686 0.0092
-34 4 3 -1.9977 0.0027
-34 4 4 -1.3656 -0.0280
-34 4 5 1.8203 -0.0061
-34 4 6 1.4517 0.0276
-34 4 7 -1.1921 0.0127
-34 4 8 -1.2228 0.0027
-34 4 9 0.4066 -0.0033
-34 4 10 0.9672 -0.0350
-34 4 11 0.2663 -0.0150
-34 4 12 -0.7588 0.0404
-34 6 1 1.0611 0.0088
-34 6 2 1.0672 -0.0159
-33 1 1 -0.7845 0.0279
-33 1 2 1.7072 -0.0192
-33 1 3 0.4592 0.0055
-33 1 4 -0.5562 0.0201
-33 1 5 -0.1808 -0.0072
-33 1 6 -0.2384 -0.0160
-33 1 7 -0.1477 -0.0017
-33 1 8 0.4585 0.0029
-33 1 9 0.5606 0.0091
-33 1 10 -0.3829 0.0042
-33 1 11 -0.8458 -0.0149
-33 1 12 0.2925 0.0015
-33 1 13 0.8157 0.0152
-33 1 14 -0.2799 -0.0042
-33 3 1 -2.3336 -0.0034
-33 3 2 -0.5322 0.0179
-33 3 3 2.0133 -0.0011
-33 3 4 0.5076 -0.0043
-33 3 5 -1.2353 0.0099
-33 3 6 -0.3160 -0.0144
-33 3 7 0.5862 -0.0228
-33 3 8 0.1366 0.0209
-33 3 9 -0.3305 0.0294
-33 3 10 -0.2013 -0.0143
-33 3 11 0.3017 -0.0283
-33 3 12 0.3823 0.0123
-33 3 13 -0.2491 0.0259
-33 5 1 -0.9168 0.0122
-33 5 2 -1.4297 0.0103
-33 5 3 0.5348 -0.0293
-33 5 4 2.5604 0.0085
-33 5 5 0.0421 0.0420
-33 5 6 -2.6083 -0.0067
-33 5 7 -0.5204 -0.0227
-33 5 8 1.7238 -0.0025
-33 5 9 0.8998 -0.0226
-33 5 10 -0.6505 -0.0050
-33 5 11 -1.1045 0.0514
-32 0 2 -0.1518 -0.0075
-32 0 4 -0.7260 -0.0083
-32 0 6 0.9935 0.0441
-32 0 8 -0.9511 -0.0712
-32 0 10 0.9654 0.0967
-32 0 12 -1.0110 -0.1179
-32 2 1 1.9078 -0.0349
-32 2 2 -0.5231 -0.0129
-32 2 3 -0.9891 0.0273
-32 2 4 -0.1980 -0.0115
-32 2 5 0.0047 -0.0206
-32 2 6 0.4932 0.0289
-32 2 7 0.5475 0.0037
-32 2 8 -0.2292 -0.0329
-32 2 9 -0.5690 0.0163
-32 2 10 -0.1853 0.0287
-32 2 11 0.3255 -0.0257
-32 2 12 0.3695 -0.0301
-32 2 13 -0.1873 0.0256
-32 2 14 -0.2973 0.0337
-32 4 1 0.7054 -0.0071
-32 4 2 1.6019 0.0066
-32 4 3 -0.9099 0.0037
-32 4 4 -1.7594 -0.0192
-32 4 5 0.8774 -0.0129
-32 4 6 1.2971 0.0170
-32 4 7 -0.5513 0.0164
-32 4 8 -0.7737 0.0055
-32 4 9 -0.0309 0.0044
-32 4 10 0.6319 -0.0276
-32 4 11 0.5615 -0.0286
-32 4 12 -0.6727 0.0316
-32 4 13 -0.6324 0.0270
-32 6 1 0.5298 0.0106
-32 6 2 1.2323 -0.0139
-32 6 3 1.1309 0.0093
-32 6 4 -1.5656 0.0217
-32 6 5 -2.2636 -0.0129
-32 6 6 1.1114 -0.0243
-32 6 7 2.2967 -0.0100
-32 6 8 -0.1684 0.0061
-32 6 9 -1.6857 0.0275
-31 1 1 0.2756 0.0342
-31 1 2 -0.3316 -0.0068
-31 1 3 -0.6019 -0.0120
-31 1 4 1.2155 0.0219
-31 1 5 0.6262 0.0191
-31 1 6 -1.3524 -0.0281
-31 1 7 -0.5475 -0.0274
-31 1 8 0.9098 0.0173
-31 1 9 0.5700 0.0296
-31 1 10 -0.4258 -0.0100
-31 1 11 -0.6708 -0.0316
-31 1 12 0.2293 0.0166
-31 1 13 0.7187 0.0291
-31 1 14 -0.3138 -0.0175
-31 1 15 -0.6771 -0.0209
-31 1 16 0.5406 0.0013
-31 3 1 -1.2747 -0.0063
-31 3 2 -1.3488 0.0211
-31 3 3 0.6091 -0.0072
-31 3 4 0.8730 -0.0070
-31 3 5 0.1804 0.0244
-31 3 6 -0.0974 -0.0164
-31 3 7 -0.5823 -0.0334
-31 3 8 -0.3329 0.0279
-31 3 9 0.4509 0.0265
-31 3 10 0.1564 -0.0226
-31 3 11 -0.0871 -0.0189
-31 3 12 0.1624 0.0193
-31 3 13 -0.1163 0.0236
-31 3 14 -0.0603 -0.0226
-31 5 1 0.1490 0.0091
-31 5 2 -1.5766 0.0108
-31 5 3 -0.7042 -0.0279
-31 5 4 2.3788 0.0045
-31 5 5 0.8917 0.0401
-31 5 6 -2.0577 -0.0064
-31 5 7 -0.9116 -0.0182
-31 5 8 1.0052 0.0124
-31 5 9 1.1344 -0.0278
-31 5 10 -0.0775 -0.0328
-31 5 11 -1.3532 0.0523
-31 5 12 -0.2402 0.0443
-31 5 13 1.0661 -0.0344
-31 7 1 -0.1352 0.0059
-31 7 2 -0.6295 0.0025
-31 7 3 -1.2108 -0.0061
-31 7 4 -0.2954 0.0002
-30 0 2 2.5018 0.0083
-30 0 4 -2.5770 -0.0555
-30 0 6 1.7608 0.1089
-30 0 8 -0.8288 -0.1364
-30 0 10 0.4353 0.1546
-30 0 12 -0.5581 -0.1652
-30 0 14 0.7997 0.1384
-30 0 16 -0.9071 -0.0802
-30 2 1 0.4081 -0.0236
-30 2 2 0.6493 -0.0179
-30 2 3 0.5659 0.0271
-30 2 4 -0.9979 -0.0085
-30 2 5 -1.3390 -0.0277
-30 2 6 0.8334 0.0307
-30 2 7 1.4757 0.0063
-30 2 8 -0.3255 -0.0357
-30 2 9 -1.0245 0.0224
-30 2 10 -0.1261 0.0292
-30 2 11 0.4779 -0.0323
-30 2 12 0.3238 -0.0313
-30 2 13 -0.3199 0.0255
-30 2 14 -0.3127 0.0377
-30 2 15 0.6303 -0.0179
-30 2 16 0.1553 -0.0245
-30 2 17 -1.0294 0.0068
-30 4 1 -0.7006 -0.0064
-30 4 2 1.8421 0.0012
-30 4 3 0.5075 0.0055
-30 4 4 -1.3210 -0.0094
-30 4 5 -0.1135 -0.0178
-30 4 6 0.2403 0.0098
-30 4 7 -0.0196 0.0160
-30 4 8 0.3858 0.0013
-30 4 9 -0.2839 0.0154
-30 4 10 -0.1602 -0.0134
-30 4 11 0.6244 -0.0415
-30 4 12 -0.2880 0.0185
-30 4 13 -0.5000 0.0300
-30 4 14 0.2375 -0.0190
-30 6 1 -0.4094 0.0124
-30 6 2 0.8720 -0.0101
-30 6 3 2.0503 0.0095
-30 6 4 -0.8694 0.0205
-30 6 5 -2.7073 -0.0141
-30 6 6 0.2214 -0.0183
-30 6 7 2.2855 -0.0029
-30 6 8 0.7924 -0.0086
-30 6 9 -1.5777 0.0103
-30 6 10 -1.4519 0.0353
-30 6 11 1.0729 0.0074
-30 6 12 1.2340 -0.0227
-29 1 1 1.5078 0.0301
-29 1 2 -2.1144 0.0104
-29 1 3 -1.5765 -0.0316
-29 1 4 2.2124 0.0202
-29 1 5 1.1897 0.0544
-29 1 6 -1.5785 -0.0377
-29 1 7 -0.6513 -0.0617
-29 1 8 0.6787 0.0291
-29 1 9 0.3213 0.0559
-29 1 10 -0.1085 -0.0217
-29 1 11 -0.3341 -0.0527
-29 1 12 0.0653 0.0303
-29 1 13 0.5412 0.0465
-29 1 14 -0.3472 -0.0304
-29 1 15 -0.7072 -0.0331
-29 1 16 0.6650 0.0097
-29 1 17 0.6801 0.0296
-29 1 18 -0.7478 0.0028
-29 3 1 0.2042 -0.0045
-29 3 2 -1.7587 0.0197
-29 3 3 -0.8282 -0.0142
-29 3 4 0.5959 -0.0052
-29 3 5 1.3692 0.0360
-29 3 6 0.7242 -0.0253
-29 3 7 -1.4464 -0.0386
-29 3 8 -1.1992 0.0433
-29 3 9 0.9906 0.0190
-29 3 10 0.7442 -0.0383
-29 3 11 -0.3682 -0.0084
-29 3 12 -0.2174 0.0312
-29 3 13 0.0320 0.0222
-29 3 14 0.3029 -0.0312
-29 3 15 -0.1616 -0.0341
-29 3 16 -0.7650 0.0187
-29 3 17 0.5255 0.0248
-29 5 1 1.4617 0.0057
-29 5 2 -1.1003 0.0105
-29 5 3 -1.6543 -0.0247
-29 5 4 1.3648 0.0052
-29 5 5 1.0917 0.0353
-29 5 6 -0.7441 -0.0147
-29 5 7 -0.6050 -0.0113
-29 5 8 -0.1818 0.0359
-29 5 9 0.7913 -0.0330
-29 5 10 0.6426 -0.0635
-29 5 11 -1.1445 0.0503
-29 5 12 -0.4644 0.0644
-29 5 13 0.8685 -0.0246
-29 5 14 0.0554 -0.0339
-29 7 1 0.6632 0.0141
-29 7 2 -0.0340 -0.0010
-29 7 3 -1.6894 -0.0109
-29 7 4 -1.1622 0.0029
-29 7 5 1.6707 -0.0105
-29 7 6 2.0096 -0.0241
-29 7 7 -0.7370 0.0297
-29 7 8 -2.3897 0.0425
-29 7 9 -0.1424 -0.0267
-28 0 2 3.9665 0.0253
-28 0 4 -2.9567 -0.1164
-28 0 6 1.2947 0.1920
-28 0 8 0.0260 -0.2161
-28 0 10 -0.3388 0.2212
-28 0 12 -0.1479 -0.2173
-28 0 14 0.7363 0.1726
-28 0 16 -0.9615 -0.0980
-28 0 18 0.7416 0.0558
-28 2 1 -0.8531 -0.0072
-28 2 2 1.1878 -0.0193
-28 2 3 1.5174 0.0217
-28 2 4 -0.8720 -0.0050
-28 2 5 -1.9628 -0.0282
-28 2 6 0.3200 0.0314
-28 2 7 1.7838 -0.0001
-28 2 8 0.1443 -0.0381
-28 2 9 -1.1026 0.0367
-28 2 10 -0.3362 0.0302
-28 2 11 0.5202 -0.0431
-28 2 12 0.3426 -0.0330
-28 2 13 -0.4805 0.0267
-28 2 14 -0.2871 0.0423
-28 2 15 0.8762 -0.0154
-28 2 16 0.1608 -0.0305
-28 2 17 -1.2006 0.0064
-28 2 18 -0.0065 0.0019
-28 4 1 -2.0795 -0.0073
-28 4 2 1.5015 -0.0048
-28 4 3 1.4753 0.0077
-28 4 4 -0.2024 -0.0019
-28 4 5 -0.4726 -0.0233
-28 4 6 -1.3256 0.0075
-28 4 7 -0.0756 0.0174
-28 4 8 1.7819 -0.0075
-28 4 9 -0.0747 0.0219
-28 4 10 -1.0374 0.0020
-28 4 11 0.3593 -0.0471
-28 4 12 0.1805 0.0069
-28 4 13 -0.1992 0.0259
-28 4 14 -0.0914 -0.0144
-28 4 15 -0.2559 0.0039
-28 4 16 0.5587 0.0203
-28 6 1 -1.3030 0.0119
-28 6 2 0.0675 -0.0060
-28 6 3 2.2895 0.0139
-28 6 4 0.1567 0.0137
-28 6 5 -2.1623 -0.0208
-28 6 6 -0.8055 -0.0032
-28 6 7 1.3911 0.0097
-28 6 8 1.6791 -0.0304
-28 6 9 -0.8864 -0.0095
-28 6 10 -2.0626 0.0497
-28 6 11 0.7639 0.0289
-28 6 12 1.4881 -0.0184
-28 6 13 -0.5701 -0.0460
-28 8 1 -1.0842 -0.0103
-28 8 2 -0.3048 -0.0245
-28 8 3 0.8097 0.0162
-28 8 4 1.2929 -0.0036
-27 1 1 2.0166 0.0190
-27 1 2 -2.2796 0.0287
-27 1 3 -1.7854 -0.0542
-27 1 4 1.5512 0.0174
-27 1 5 1.1884 0.0978
-27 1 6 -0.5707 -0.0457
-27 1 7 -0.4917 -0.1031
-27 1 8 -0.1936 0.0376
-27 1 9 0.0910 0.0871
-27 1 10 0.3509 -0.0301
-27 1 11 -0.1806 -0.0782
-27 1 12 0.0152 0.0420
-27 1 13 0.5338 0.0675
-27 1 14 -0.4883 -0.0424
-27 1 15 -0.7597 -0.0449
-27 1 16 0.7412 0.0180
-27 1 17 0.6675 0.0308
-27 1 18 -0.6305 -0.0047
-27 1 19 -0.3345 -0.0355
-27 3 1 1.0942 -0.0001
-27 3 2 -1.5723 0.0154
-27 3 3 -1.2745 -0.0207
-27 3 4 -0.3179 0.0037
-27 3 5 1.4733 0.0455
-27 3 6 1.9652 -0.0456
-27 3 7 -1.3833 -0.0419
-27 3 8 -2.2341 0.0710
-27 3 9 0.9100 0.0126
-27 3 10 1.3857 -0.0634
-27 3 11 -0.3717 -0.0024
-27 3 12 -0.6136 0.0485
-27 3 13 0.1476 0.0246
-27 3 14 0.5922 -0.0435
-27 3 15 -0.3223 -0.0401
-27 3 16 -0.9436 0.0302
-27 3 17 0.6035 0.0271
-27 3 18 1.0142 -0.0012
-27 5 1 2.3498 0.0041
-27 5 2 -0.2095 0.0078
-27 5 3 -1.7257 -0.0220
-27 5 4 0.0049 0.0100
-27 5 5 0.3455 0.0300
-27 5 6 0.6872 -0.0270
-27 5 7 0.4259 -0.0033
-27 5 8 -1.2324 0.0589
-27 5 9 -0.0341 -0.0394
-27 5 10 1.1174 -0.0869
-27 5 11 -0.5981 0.0493
-27 5 12 -0.5261 0.0752
-27 5 13 0.4548 -0.0161
-27 5 14 0.0150 -0.0337
-27 5 15 0.2544 -0.0137
-27 7 1 1.1840 0.0208
-27 7 2 0.8241 -0.0017
-27 7 3 -1.5028 -0.0183
-27 7 4 -1.9085 0.0045
-27 7 5 0.8231 -0.0007
-27 7 6 2.5545 -0.0288
-27 7 7 0.4134 0.0156
-27 7 8 -2.8477 0.0447
-27 7 9 -1.1806 -0.0148
-27 7 10 2.6578 -0.0182
-27 7 11 1.0176 0.0182
-26 0 2 2.9714 0.0483
-26 0 4 -1.3857 -0.1955
-26 0 6 -0.1922 0.2964
-26 0 8 1.0071 -0.3117
-26 0 10 -0.6747 0.2979
-26 0 12 -0.3005 -0.2765
-26 0 14 1.0066 0.2111
-26 0 16 -1.0190 -0.1156
-26 0 18 0.5184 0.0623
-26 2 1 -0.8005 0.0102
-26 2 2 0.4992 -0.0194
-26 2 3 1.0700 0.0132
-26 2 4 0.4764 -0.0014
-26 2 5 -1.4343 -0.0229
-26 2 6 -1.1244 0.0328
-26 2 7 1.3509 -0.0148
-26 2 8 1.1869 -0.0425
-26 2 9 -0.8845 0.0580
-26 2 10 -0.8318 0.0335
-26 2 11 0.5925 -0.0564
-26 2 12 0.4479 -0.0358
-26 2 13 -0.7384 0.0282
-26 2 14 -0.2271 0.0470
-26 2 15 1.0529 -0.0155
-26 2 16 0.0968 -0.0380
-26 2 17 -1.1074 0.0120
-26 2 18 -0.0328 0.0114
-26 2 19 0.6940 0.0035
-26 4 1 -2.5545 -0.0066
-26 4 2 0.7928 -0.0097
-26 4 3 1.2525 0.0115
-26 4 4 1.0559 0.0023
-26 4 5 0.2572 -0.0339
-26 4 6 -2.6707 0.0087
-26 4 7 -0.9147 0.0273
-26 4 8 2.7349 -0.0163
-26 4 9 0.6075 0.0171
-26 4 10 -1.5317 0.0120
-26 4 11 -0.1128 -0.0418
-26 4 12 0.4638 0.0022
-26 4 13 0.0677 0.0159
-26 4 14 -0.3368 -0.0128
-26 4 15 -0.3202 0.0138
-26 4 16 0.7398 0.0158
-26 4 17 0.4223 -0.0049
-26 6 1 -1.6229 0.0081
-26 6 2 -0.7799 -0.0034
-26 6 3 1.6120 0.0221
-26 6 4 0.9579 0.0043
-26 6 5 -0.7574 -0.0310
-26 6 6 -1.3980 0.0165
-26 6 7 -0.0541 0.0231
-26 6 8 2.0095 -0.0542
-26 6 9 0.0829 -0.0252
-26 6 10 -2.1188 0.0626
-26 6 11 0.2812 0.0427
-26 6 12 1.3365 -0.0141
-26 6 13 -0.3062 -0.0563
-26 6 14 -0.2039 -0.0457
-26 8 1 -1.1287 -0.0171
-26 8 2 -1.2053 -0.0290
-26 8 3 0.2676 0.0212
-26 8 4 1.8587 -0.0045
-26 8 5 1.0287 -0.0267
-26 8 6 -1.6569 0.0529
-26 8 7 -2.2595 0.0305
-26 8 8 1.1177 -0.0695
-25 1 1 1.3518 0.0067
-25 1 2 -0.2854 0.0445
-25 1 3 -1.0988 -0.0842
-25 1 4 -0.6941 0.0189
-25 1 5 0.7838 0.1522
-25 1 6 1.2311 -0.0567
-25 1 7 -0.4142 -0.1539
-25 1 8 -1.1913 0.0457
-25 1 9 0.2814 0.1251
-25 1 10 0.5479 -0.0368
-25 1 11 -0.5453 -0.1099
-25 1 12 0.3013 0.0528
-25 1 13 0.8901 0.0937
-25 1 14 -0.8023 -0.0538
-25 1 15 -0.9060 -0.0571
-25 1 16 0.7691 0.0254
-25 1 17 0.5616 0.0259
-25 1 18 -0.3593 -0.0106
-25 1 19 -0.1213 -0.0217
-25 3 1 0.5211 0.0039
-25 3 2 -0.7401 0.0103
-25 3 3 -0.1215 -0.0265
-25 3 4 -1.6242 0.0201
-25 3 5 0.1562 0.0546
-25 3 6 3.2289 -0.0779
-25 3 7 -0.2434 -0.0468
-25 3 8 -3.0737 0.1109
-25 3 9 0.1726 0.0117
-25 3 10 1.8268 -0.0965
-25 3 11 -0.1154 -0.0037
-25 3 12 -0.8408 0.0688
-25 3 13 0.2436 0.0308
-25 3 14 0.6431 -0.0563
-25 3 15 -0.4923 -0.0442
-25 3 16 -0.7824 0.0428
-25 3 17 0.6104 0.0252
-25 3 18 0.7386 -0.0145
-25 3 19 -0.3596 -0.0045
-25 5 1 2.1792 0.0050
-25 5 2 0.5862 0.0032
-25 5 3 -0.6807 -0.0216
-25 5 4 -0.9664 0.0151
-25 5 5 -1.1691 0.0264
-25 5 6 1.4835 -0.0361
-25 5 7 1.7883 0.0049
-25 5 8 -1.5875 0.0726
-25 5 9 -0.9461 -0.0484
-25 5 10 1.0830 -0.0965
-25 5 11 -0.0331 0.0535
-25 5 12 -0.3987 0.0749
-25 5 13 0.0837 -0.0155
-25 5 14 0.0367 -0.0315
-25 5 15 0.4575 -0.0139
-25 7 1 1.0718 0.0245
-25 7 2 1.4888 -0.0002
-25 7 3 -0.6743 -0.0258
-25 7 4 -2.0917 0.0047
-25 7 5 -0.4019 0.0120
-25 7 6 2.3597 -0.0315
-25 7 7 1.5843 -0.0005
-25 7 8 -2.5368 0.0441
-25 7 9 -2.0012 -0.0044
-25 7 10 2.3594 -0.0088
-25 7 11 1.4689 0.0192
-25 7 12 -1.4878 -0.0554
-25 7 13 -0.5944 -0.0416
-25 9 1 0.6441 -0.0137
-24 0 2 -0.2320 0.0853
-24 0 4 1.2692 -0.3014
-24 0 6 -1.6512 0.4281
-24 0 8 1.2225 -0.4266
-24 0 10 0.0101 0.3866
-24 0 12 -1.2867 -0.3443
-24 0 14 1.6803 0.2551
-24 0 16 -1.1087 -0.1327
-24 0 18 0.2055 0.0614
-24 0 20 0.4745 -0.0542
-24 2 1 0.8296 0.0260
-24 2 2 -1.4618 -0.0211
-24 2 3 -0.6528 0.0060
-24 2 4 2.7147 0.0030
-24 2 5 -0.0909 -0.0167
-24 2 6 -3.0518 0.0345
-24 2 7 0.5462 -0.0327
-24 2 8 2.4543 -0.0480
-24 2 9 -0.6611 0.0817
-24 2 10 -1.4288 0.0377
-24 2 11 0.8500 -0.0691
-24 2 12 0.5785 -0.0378
-24 2 13 -1.1156 0.0284
-24 2 14 -0.1361 0.0491
-24 2 15 1.1312 -0.0169
-24 2 16 -0.0146 -0.0435
-24 2 17 -0.7738 0.0217
-24 2 18 -0.0236 0.0209
-24 2 19 0.1887 -0.0081
-24 2 20 0.2396 -0.0070
-24 4 1 -1.5157 -0.0023
-24 4 2 0.0772 -0.0132
-24 4 3 -0.3698 0.0179
-24 4 4 1.8306 0.0039
-24 4 5 1.9423 -0.0527
-24 4 6 -3.1164 0.0112
-24 4 7 -2.2343 0.0487
-24 4 8 2.7205 -0.0211
-24 4 9 1.4252 -0.0001
-24 4 10 -1.3383 0.0131
-24 4 11 -0.4814 -0.0274
-24 4 12 0.3975 0.0065
-24 4 13 0.0575 0.0044
-24 4 14 -0.3821 -0.0157
-24 4 15 -0.0334 0.0184
-24 4 16 0.7077 0.0117
-24 4 17 0.0744 -0.0028
-24 4 18 -0.7384 -0.0103
-24 6 1 -1.0637 0.0017
-24 6 2 -1.1369 -0.0043
-24 6 3 0.2260 0.0316
-24 6 4 1.0155 -0.0034
-24 6 5 0.9350 -0.0409
-24 6 6 -1.1534 0.0347
-24 6 7 -1.4210 0.0326
-24 6 8 1.5411 -0.0751
-24 6 9 0.8780 -0.0324
-24 6 10 -1.5402 0.0733
-24 6 11 -0.1370 0.0458
-24 6 12 0.8185 -0.0145
-24 6 13 0.0033 -0.0573
-24 6 14 0.0936 -0.0413
-24 6 15 -0.3116 0.0531
-24 8 1 -0.4876 -0.0231
-24 8 2 -1.6760 -0.0309
-24 8 3 -0.6434 0.0260
-24 8 4 1.8035 -0.0056
-24 8 5 1.9250 -0.0321
-24 8 6 -1.1929 0.0538
-24 8 7 -2.9819 0.0328
-24 8 8 0.4798 -0.0680
-24 8 9 3.3140 -0.0093
-24 8 10 -0.0880 0.0412
-24 8 11 -2.6310 -0.0344
-23 1 1 -0.1178 -0.0021
-23 1 2 3.0198 0.0544
-23 1 3 -0.0671 -0.1266
-23 1 4 -3.3376 0.0312
-23 1 5 0.4985 0.2223
-23 1 6 2.7639 -0.0764
-23 1 7 -0.7896 -0.2177
-23 1 8 -1.6205 0.0575
-23 1 9 1.0871 0.1724
-23 1 10 0.1714 -0.0444
-23 1 11 -1.4749 -0.1489
-23 1 12 0.9684 0.0639
-23 1 13 1.5779 0.1255
-23 1 14 -1.2331 -0.0645
-23 1 15 -1.1307 -0.0713
-23 1 16 0.7383 0.0304
-23 1 17 0.4214 0.0187
-23 1 18 -0.0270 -0.0123
-23 1 19 0.0997 -0.0041
-23 1 20 -0.5278 0.0261
-23 3 1 -1.5685 0.0060
-23 3 2 0.5739 0.0062
-23 3 3 2.2694 -0.0320
-23 3 4 -2.8841 0.0412
-23 3 5 -2.0409 0.0645
-23 3 6 4.0177 -0.1180
-23 3 7 1.4661 -0.0542
-23 3 8 -3.3340 0.1577
-23 3 9 -0.8511 0.0162
-23 3 10 1.8283 -0.1325
-23 3 11 0.1966 -0.0104
-23 3 12 -0.7592 0.0876
-23 3 13 0.3756 0.0375
-23 3 14 0.3969 -0.0656
-23 3 15 -0.6529 -0.0438
-23 3 16 -0.3149 0.0523
-23 3 17 0.5498 0.0182
-23 3 18 0.2247 -0.0253
-23 3 19 -0.1274 0.0026
-23 5 1 0.7488 0.0079
-23 5 2 0.7805 -0.0013
-23 5 3 1.1538 -0.0241
-23 5 4 -1.0001 0.0164
-23 5 5 -2.8068 0.0254
-23 5 6 1.2268 -0.0371
-23 5 7 2.8154 0.0128
-23 5 8 -1.0668 0.0735
-23 5 9 -1.4296 -0.0608
-23 5 10 0.5700 -0.0922
-23 5 11 0.1972 0.0651
-23 5 12 -0.1920 0.0669
-23 5 13 -0.0081 -0.0258
-23 5 14 0.1890 -0.0301
-23 5 15 0.3711 -0.0019
-23 5 16 -0.3713 0.0205
-23 7 1 0.3123 0.0236
-23 7 2 1.5076 0.0024
-23 7 3 0.3926 -0.0298
-23 7 4 -1.4680 0.0033
-23 7 5 -1.3622 0.0223
-23 7 6 1.3458 -0.0308
-23 7 7 2.1299 -0.0132
-23 7 8 -1.4495 0.0395
-23 7 9 -2.1092 0.0017
-23 7 10 1.3685 0.0008
-23 7 11 1.3482 0.0210
-23 7 12 -0.6632 -0.0631
-23 7 13 -0.4690 -0.0397
-23 7 14 -0.2514 0.0913
-23 9 1 -0.1997 -0.0151
-23 9 2 1.3270 0.0154
-23 9 3 1.3663 -0.0003
-23 9 4 -0.7238 0.0062
-23 9 5 -1.9643 0.0353
-22 0 2 -3.8155 0.1424
-22 0 4 3.2400 -0.4409
-22 0 6 -1.8924 0.5909
-22 0 8 0.1709 -0.5608
-22 0 10 1.7032 0.4853
-22 0 12 -2.8554 -0.4181
-22 0 14 2.5323 0.3019
-22 0 16 -1.1939 -0.1482
-22 0 18 -0.0571 0.0541
-22 0 20 0.6647 -0.0381
-22 2 1 3.1579 0.0405
-22 2 2 -3.9109 -0.0255
-22 2 3 -2.5622 0.0040
-22 2 4 4.8298 0.0097
-22 2 5 1.1382 -0.0160
-22 2 6 -4.5649 0.0336
-22 2 7 -0.0400 -0.0477
-22 2 8 3.3409 -0.0511
-22 2 9 -0.6883 0.1030
-22 2 10 -1.8106 0.0399
-22 2 11 1.3079 -0.0787
-22 2 12 0.6267 -0.0363
-22 2 13 -1.5337 0.0263
-22 2 14 -0.0297 0.0455
-22 2 15 1.1008 -0.0185
-22 2 16 -0.1138 -0.0429
-22 2 17 -0.3366 0.0324
-22 2 18 -0.0163 0.0251
-22 2 19 -0.2879 -0.0201
-22 2 20 0.2899 -0.0107
-22 4 1 0.8564 0.0058
-22 4 2 -0.3589 -0.0165
-22 4 3 -2.7565 0.0270
-22 4 4 1.7687 0.0045
-22 4 5 3.7726 -0.0781
-22 4 6 -2.4077 0.0130
-22 4 7 -3.3027 0.0781
-22 4 8 1.6584 -0.0213
-22 4 9 1.8397 -0.0247
-22 4 10 -0.4881 0.0066
-22 4 11 -0.4215 -0.0101
-22 4 12 0.0145 0.0168
-22 4 13 -0.3506 -0.0033
-22 4 14 -0.2324 -0.0208
-22 4 15 0.5644 0.0155
-22 4 16 0.4860 0.0085
-22 4 17 -0.4654 0.0051
-22 4 18 -0.4322 -0.0042
-22 4 19 0.1484 -0.0254
-22 6 1 0.2272 -0.0050
-22 6 2 -0.6687 -0.0101
-22 6 3 -1.2613 0.0393
-22 6 4 0.1786 -0.0059
-22 6 5 2.1509 -0.0473
-22 6 6 -0.1039 0.0474
-22 6 7 -2.0832 0.0359
-22 6 8 0.4399 -0.0905
-22 6 9 1.1194 -0.0306
-22 6 10 -0.5576 0.0824
-22 6 11 -0.2898 0.0392
-22 6 12 0.1505 -0.0217
-22 6 13 0.2272 -0.0498
-22 6 14 0.3416 -0.0229
-22 6 15 -0.5401 0.0480
-22 8 1 0.5041 -0.0295
-22 8 2 -1.3935 -0.0288
-22 8 3 -1.3774 0.0305
-22 8 4 1.1068 -0.0075
-22 8 5 2.1244 -0.0333
-22 8 6 -0.3320 0.0515
-22 8 7 -2.6594 0.0263
-22 8 8 -0.3277 -0.0622
-22 8 9 2.6698 0.0059
-22 8 10 0.5785 0.0361
-22 8 11 -1.8856 -0.0483
-22 8 12 -0.6005 -0.0022
-21 1 1 -1.4417 -0.0085
-21 1 2 5.6814 0.0565
-21 1 3 0.5013 -0.1824
-21 1 4 -4.6813 0.0592
-21 1 5 0.7443 0.3099
-21 1 6 2.9842 -0.1092
-21 1 7 -1.6202 -0.2953
-21 1 8 -1.0963 0.0758
-21 1 9 2.2426 0.2275
-21 1 10 -0.7257 -0.0543
-21 1 11 -2.6166 -0.1924
-21 1 12 1.7914 0.0749
-21 1 13 2.3238 0.1604
-21 1 14 -1.6055 -0.0731
-21 1 15 -1.3440 -0.0876
-21 1 16 0.6419 0.0313
-21 1 17 0.3275 0.0138
-21 1 18 0.2313 -0.0081
-21 1 19 0.1930 0.0098
-21 1 20 -0.6568 0.0197
-21 1 21 -0.2563 -0.0043
-21 3 1 -4.1050 0.0066
-21 3 2 1.9130 0.0040
-21 3 3 4.5417 -0.0375
-21 3 4 -3.5515 0.0624
-21 3 5 -3.8647 0.0741
-21 3 6 3.8964 -0.1585
-21 3 7 2.8114 -0.0614
-21 3 8 -2.7688 0.2037
-21 3 9 -1.5922 0.0218
-21 3 10 1.2923 -0.1658
-21 3 11 0.3182 -0.0174
-21 3 12 -0.3718 0.1018
-21 3 13 0.5718 0.0402
-21 3 14 -0.0366 -0.0696
-21 3 15 -0.7664 -0.0367
-21 3 16 0.2425 0.0565
-21 3 17 0.4371 0.0066
-21 3 18 -0.2735 -0.0311
-21 3 19 0.0614 0.0110
-21 3 20 0.1298 0.0071
-21 5 1 -1.4581 0.0106
-21 5 2 0.2208 -0.0037
-21 5 3 2.9427 -0.0281
-21 5 4 -0.0951 0.0127
-21 5 5 -3.7207 0.0256
-21 5 6 0.0998 -0.0308
-21 5 7 2.8852 0.0215
-21 5 8 0.0189 0.0652
-21 5 9 -1.1170 -0.0763
-21 5 10 -0.1185 -0.0803
-21 5 11 -0.1022 0.0824
-21 5 12 -0.0701 0.0570
-21 5 13 0.2630 -0.0438
-21 5 14 0.4701 -0.0312
-21 5 15 0.0005 0.0178
-21 5 16 -0.7233 0.0311
-21 5 17 -0.1455 -0.0310
-21 7 1 -0.7106 0.0169
-21 7 2 0.7402 0.0053
-21 7 3 1.1006 -0.0276
-21 7 4 -0.1937 0.0004
-21 7 5 -1.4829 0.0267
-21 7 6 -0.1628 -0.0262
-21 7 7 1.6557 -0.0194
-21 7 8 0.0445 0.0309
-21 7 9 -1.3087 0.0023
-21 7 10 0.0364 0.0098
-21 7 11 0.5834 0.0238
-21 7 12 0.3848 -0.0625
-21 7 13 0.0301 -0.0340
-21 7 14 -0.9185 0.0751
-21 9 1 -0.8597 -0.0134
-21 9 2 0.6235 0.0200
-21 9 3 1.6838 -0.0056
-21 9 4 -0.0109 0.0062
-21 9 5 -1.8270 0.0365
-21 9 6 -0.9217 -0.0239
-21 9 7 1.4816 -0.0406
-21 9 8 1.8247 0.0201
-20 0 2 -5.4507 0.2178
-20 0 4 3.0559 -0.6115
-20 0 6 -0.5297 0.7788
-20 0 8 -1.7329 -0.7060
-20 0 10 3.6440 0.5848
-20 0 12 -4.2969 -0.4885
-20 0 14 3.1575 0.3443
-20 0 16 -1.2243 -0.1592
-20 0 18 -0.1167 0.0430
-20 0 20 0.5541 -0.0190
-20 2 1 4.6104 0.0571
-20 2 2 -5.3775 -0.0302
-20 2 3 -3.2557 0.0087
-20 2 4 5.4862 0.0191
-20 2 5 1.3627 -0.0246
-20 2 6 -4.7108 0.0275
-20 2 7 -0.0462 -0.0556
-20 2 8 3.2955 -0.0491
-20 2 9 -0.9574 0.1198
-20 2 10 -1.7275 0.0382
-20 2 11 1.7856 -0.0851
-20 2 12 0.5395 -0.0303
-20 2 13 -1.8421 0.0232
-20 2 14 0.0348 0.0353
-20 2 15 0.9893 -0.0201
-20 2 16 -0.1157 -0.0343
-20 2 17 -0.0009 0.0418
-20 2 18 -0.0637 0.0210
-20 2 19 -0.4926 -0.0287
-20 2 20 0.3014 -0.0066
-20 2 21 0.5598 0.0052
-20 4 1 3.4208 0.0174
-20 4 2 -0.4592 -0.0217
-20 4 3 -4.5760 0.0361
-20 4 4 0.9860 0.0056
-20 4 5 4.6009 -0.1037
-20 4 6 -0.8595 0.0141
-20 4 7 -3.3412 0.1070
-20 4 8 -0.0343 -0.0193
-20 4 9 1.4422 -0.0482
-20 4 10 0.6649 -0.0022
-20 4 11 0.1711 0.0041
-20 4 12 -0.4812 0.0269
-20 4 13 -1.0302 -0.0051
-20 4 14 0.0029 -0.0235
-20 4 15 1.2201 0.0074
-20 4 16 0.1884 0.0043
-20 4 17 -0.9418 0.0139
-20 4 18 -0.1153 -0.0004
-20 4 19 0.3716 -0.0288
-20 6 1 1.6472 -0.0103
-20 6 2 0.4923 -0.0209
-20 6 3 -2.1155 0.0438
-20 6 4 -1.1777 -0.0031
-20 6 5 2.3065 -0.0494
-20 6 6 1.2421 0.0547
-20 6 7 -1.7229 0.0338
-20 6 8 -0.7668 -0.1012
-20 6 9 0.6765 -0.0231
-20 6 10 0.3817 0.0905
-20 6 11 -0.0909 0.0277
-20 6 12 -0.3725 -0.0335
-20 6 13 0.2568 -0.0375
-20 6 14 0.4062 0.0018
-20 6 15 -0.5997 0.0359
-20 6 16 -0.2378 -0.0246
-20 8 1 1.2715 -0.0362
-20 8 2 -0.4604 -0.0227
-20 8 3 -1.4119 0.0339
-20 8 4 0.1157 -0.0106
-20 8 5 1.2987 -0.0298
-20 8 6 0.4757 0.0474
-20 8 7 -1.1922 0.0118
-20 8 8 -0.8606 -0.0543
-20 8 9 0.9485 0.0275
-20 8 10 0.8862 0.0313
-20 8 11 -0.2761 -0.0619
-20 8 12 -0.7632 -0.0026
-20 8 13 -0.5620 0.0552
-19 1 1 -1.8096 -0.0212
-19 1 2 5.7288 0.0515
-19 1 3 0.2328 -0.2454
-19 1 4 -3.5789 0.1030
-19 1 5 1.3551 0.4095
-19 1 6 1.6101 -0.1547
-19 1 7 -2.3664 -0.3807
-19 1 8 0.1107 0.1001
-19 1 9 3.0844 0.2837
-19 1 10 -1.6757 -0.0659
-19 1 11 -3.3932 -0.2330
-19 1 12 2.3635 0.0847
-19 1 13 2.7781 0.1920
-19 1 14 -1.7197 -0.0777
-19 1 15 -1.4618 -0.1034
-19 1 16 0.5008 0.0272
-19 1 17 0.3672 0.0135
-19 1 18 0.2876 0.0012
-19 1 19 0.0563 0.0147
-19 1 20 -0.4948 0.0082
-19 1 21 -0.1058 -0.0046
-19 3 1 -5.2832 0.0075
-19 3 2 2.5777 0.0030
-19 3 3 4.9826 -0.0431
-19 3 4 -3.1510 0.0798
-19 3 5 -4.0223 0.0810
-19 3 6 2.6940 -0.1929
-19 3 7 2.9795 -0.0639
-19 3 8 -1.4344 0.2430
-19 3 9 -1.6472 0.0233
-19 3 10 0.3716 -0.1932
-19 3 11 0.1510 -0.0200
-19 3 12 0.1274 0.1114
-19 3 13 0.7691 0.0365
-19 3 14 -0.4030 -0.0697
-19 3 15 -0.7681 -0.0232
-19 3 16 0.5862 0.0565
-19 3 17 0.2872 -0.0077
-19 3 18 -0.4816 -0.0319
-19 3 19 0.1471 0.0187
-19 3 20 0.1578 0.0056
-19 5 1 -3.3820 0.0104
-19 5 2 -0.7275 -0.0049
-19 5 3 3.7086 -0.0306
-19 5 4 1.1506 0.0075
-19 5 5 -3.2935 0.0241
-19 5 6 -1.2010 -0.0233
-19 5 7 1.7658 0.0323
-19 5 8 1.0511 0.0557
-19 5 9 -0.0061 -0.0933
-19 5 10 -0.6027 -0.0689
-19 5 11 -0.8515 0.1003
-19 5 12 -0.1217 0.0501
-19 5 13 0.7788 -0.0612
-19 5 14 0.7706 -0.0340
-19 5 15 -0.4975 0.0352
-19 5 16 -0.9714 0.0369
-19 5 17 0.3085 -0.0457
-19 5 18 0.6625 -0.0337
-19 7 1 -1.3989 0.0038
-19 7 2 -0.4814 0.0091
-19 7 3 0.9874 -0.0186
-19 7 4 1.1791 -0.0041
-19 7 5 -0.5911 0.0244
-19 7 6 -1.5342 -0.0188
-19 7 7 0.2638 -0.0190
-19 7 8 1.3221 0.0202
-19 7 9 0.1599 -0.0019
-19 7 10 -1.0705 0.0175
-19 7 11 -0.5902 0.0281
-19 7 12 1.1920 -0.0563
-19 7 13 0.7365 -0.0296
-19 7 14 -1.3243 0.0511
-19 7 15 -0.5322 -0.0007
-19 9 1 -0.8958 -0.0087
-19 9 2 -0.3208 0.0282
-19 9 3 1.1658 -0.0115
-19 9 4 0.5026 0.0021
-19 9 5 -0.8648 0.0334
-19 9 6 -0.8599 -0.0248
-19 9 7 0.3322 -0.0260
-19 9 8 1.2906 0.0269
-19 9 9 0.0971 -0.0079
-19 9 10 -1.3299 -0.0093
-18 0 2 -3.9068 0.2996
-18 0 4 0.7278 -0.7990
-18 0 6 1.5022 0.9755
-18 0 8 -3.2195 -0.8458
-18 0 10 4.6914 0.6701
-18 0 12 -4.8440 -0.5425
-18 0 14 3.2296 0.3721
-18 0 16 -1.2053 -0.1614
-18 0 18 0.1353 0.0303
-18 0 20 0.1158 -0.0026
-18 2 1 3.9234 0.0822
-18 2 2 -4.3549 -0.0299
-18 2 3 -1.9801 0.0171
-18 2 4 3.7163 0.0289
-18 2 5 0.3958 -0.0412
-18 2 6 -3.0400 0.0164
-18 2 7 0.3623 -0.0572
-18 2 8 2.1932 -0.0425
-18 2 9 -1.1749 0.1327
-18 2 10 -1.2047 0.0345
-18 2 11 2.0131 -0.0901
-18 2 12 0.4022 -0.0226
-18 2 13 -1.9133 0.0208
-18 2 14 -0.0412 0.0215
-18 2 15 0.8625 -0.0218
-18 2 16 0.0534 -0.0197
-18 2 17 0.0564 0.0474
-18 2 18 -0.2008 0.0097
-18 2 19 -0.2910 -0.0310
-18 2 20 0.2893 0.0040
-18 2 21 0.2335 0.0041
-18 4 1 4.5057 0.0328
-18 4 2 -0.4091 -0.0298
-18 4 3 -4.4488 0.0407
-18 4 4 0.0061 0.0074
-18 4 5 3.5942 -0.1214
-18 4 6 0.7947 0.0162
-18 4 7 -2.0330 0.1265
-18 4 8 -1.6430 -0.0193
-18 4 9 0.2707 -0.0638
-18 4 10 1.6236 -0.0074
-18 4 11 1.0455 0.0123
-18 4 12 -0.8358 0.0310
-18 4 13 -1.6251 -0.0033
-18 4 14 0.1891 -0.0199
-18 4 15 1.5803 -0.0002
-18 4 16 -0.0552 -0.0027
-18 4 17 -1.0926 0.0173
-18 4 18 0.0809 0.0023
-18 4 19 0.3731 -0.0249
-18 4 20 -0.0078 0.0032
-18 6 1 2.4192 -0.0141
-18 6 2 1.7399 -0.0345
-18 6 3 -1.8591 0.0461
-18 6 4 -2.3004 0.0017
-18 6 5 1.3104 -0.0489
-18 6 6 2.1398 0.0602
-18 6 7 -0.4956 0.0292
-18 6 8 -1.4493 -0.1099
-18 6 9 -0.2775 -0.0144
-18 6 10 0.8344 0.0975
-18 6 11 0.4061 0.0167
-18 6 12 -0.5230 -0.0443
-18 6 13 0.0452 -0.0251
-18 6 14 0.2378 0.0215
-18 6 15 -0.4337 0.0208
-18 6 16 0.0973 -0.0455
-18 8 1 1.3428 -0.0410
-18 8 2 0.6041 -0.0135
-18 8 3 -0.5863 0.0352
-18 8 4 -0.6165 -0.0147
-18 8 5 -0.3400 -0.0227
-18 8 6 0.7618 0.0434
-18 8 7 0.9136 -0.0070
-18 8 8 -0.7666 -0.0477
-18 8 9 -1.2024 0.0510
-18 8 10 0.5851 0.0300
-18 8 11 1.5586 -0.0737
-18 8 12 -0.4275 -0.0093
-18 8 13 -1.8361 0.0464
-18 8 14 0.3418 -0.0045
-18 10 1 0.1725 0.0029
-18 10 2 0.3169 0.0102
-18 10 3 -0.2335 0.0162
-18 10 4 -0.6184 -0.0165
-17 1 1 -1.2583 -0.0537
-17 1 2 2.4779 0.0437
-17 1 3 -0.3590 -0.3034
-17 1 4 -0.3177 0.1576
-17 1 5 1.5129 0.5095
-17 1 6 -0.5412 -0.2081
-17 1 7 -2.1902 -0.4621
-17 1 8 1.1429 0.1277
-17 1 9 2.9406 0.3298
-17 1 10 -2.0413 -0.0781
-17 1 11 -3.3671 -0.2607
-17 1 12 2.3318 0.0923
-17 1 13 2.7451 0.2121
-17 1 14 -1.4780 -0.0780
-17 1 15 -1.4740 -0.1136
-17 1 16 0.3697 0.0194
-17 1 17 0.5957 0.0164
-17 1 18 0.0827 0.0118
-17 1 19 -0.3227 0.0105
-17 1 20 -0.0721 -0.0030
-17 1 21 0.1373 0.0030
-17 3 1 -3.5404 0.0103
-17 3 2 1.9023 0.0005
-17 3 3 2.5382 -0.0485
-17 3 4 -1.5346 0.0928
-17 3 5 -1.9969 0.0827
-17 3 6 0.6764 -0.2188
-17 3 7 1.8095 -0.0587
-17 3 8 0.2282 0.2738
-17 3 9 -1.0534 0.0185
-17 3 10 -0.5210 -0.2146
-17 3 11 -0.1621 -0.0176
-17 3 12 0.4127 0.1182
-17 3 13 0.8190 0.0279
-17 3 14 -0.4350 -0.0688
-17 3 15 -0.5901 -0.0068
-17 3 16 0.5019 0.0546
-17 3 17 0.1091 -0.0208
-17 3 18 -0.2716 -0.0292
-17 3 19 0.1202 0.0228
-17 3 20 -0.0902 0.0013
-17 3 21 -0.1402 -0.0199
-17 5 1 -3.8944 0.0044
-17 5 2 -1.3384 -0.0085
-17 5 3 2.8694 -0.0279
-17 5 4 1.8557 0.0072
-17 5 5 -1.5250 0.0175
-17 5 6 -1.8600 -0.0222
-17 5 7 -0.1948 0.0461
-17 5 8 1.4662 0.0526
-17 5 9 1.4925 -0.1094
-17 5 10 -0.6613 -0.0634
-17 5 11 -1.7213 0.1129
-17 5 12 -0.2854 0.0478
-17 5 13 1.2848 -0.0696
-17 5 14 0.9153 -0.0361
-17 5 15 -0.9045 0.0412
-17 5 16 -0.9780 0.0345
-17 5 17 0.6320 -0.0484
-17 5 18 0.5650 -0.0214
-17 5 19 -0.1958 0.0516
-17 7 1 -1.2809 -0.0153
-17 7 2 -1.4910 0.0153
-17 7 3 0.0181 -0.0045
-17 7 4 1.9612 -0.0099
-17 7 5 0.9396 0.0174
-17 7 6 -2.1258 -0.0112
-17 7 7 -1.4523 -0.0140
-17 7 8 1.7964 0.0102
-17 7 9 1.7055 -0.0096
-17 7 10 -1.4368 0.0236
-17 7 11 -1.7255 0.0349
-17 7 12 1.3623 -0.0486
-17 7 13 1.3703 -0.0304
-17 7 14 -1.2282 0.0283
-17 7 15 -0.7334 -0.0021
-17 9 1 -0.2595 -0.0021
-17 9 2 -0.9450 0.0392
-17 9 3 0.0349 -0.0171
-17 9 4 0.4251 -0.0064
-17 9 5 0.4723 0.0284
-17 9 6 -0.0755 -0.0219
-17 9 7 -0.9076 -0.0111
-17 9 8 0.0197 0.0314
-17 9 9 1.0972 -0.0203
-17 9 10 0.1274 -0.0170
-17 9 11 -1.2503 0.0274
-16 0 2 -0.1432 0.3711
-16 0 4 -1.9177 -0.9832
-16 0 6 2.3026 1.1597
-16 0 8 -2.8677 -0.9620
-16 0 10 4.0230 0.7272
-16 0 12 -4.1564 -0.5683
-16 0 14 2.7148 0.3764
-16 0 16 -1.2079 -0.1507
-16 0 18 0.6996 0.0165
-16 0 20 -0.5369 0.0081
-16 2 1 1.0812 0.1235
-16 2 2 -0.2001 -0.0181
-16 2 3 0.7264 0.0223
-16 2 4 -0.4054 0.0345
-16 2 5 -1.0172 -0.0597
-16 2 6 -0.0008 0.0046
-16 2 7 0.5815 -0.0570
-16 2 8 0.5157 -0.0357
-16 2 9 -0.9831 0.1441
-16 2 10 -0.5924 0.0333
-16 2 11 1.8288 -0.0944
-16 2 12 0.4164 -0.0182
-16 2 13 -1.7286 0.0194
-16 2 14 -0.3405 0.0092
-16 2 15 0.7842 -0.0230
-16 2 16 0.3988 -0.0040
-16 2 17 -0.2035 0.0475
-16 2 18 -0.4119 -0.0045
-16 2 19 0.2519 -0.0250
-16 2 20 0.2683 0.0164
-16 2 21 -0.2463 -0.0028
-16 4 1 2.8196 0.0528
-16 4 2 -0.5192 -0.0407
-16 4 3 -1.7978 0.0373
-16 4 4 -0.5082 0.0087
-16 4 5 0.8336 -0.1265
-16 4 6 1.7577 0.0215
-16 4 7 0.1657 0.1327
-16 4 8 -2.4936 -0.0241
-16 4 9 -1.1123 -0.0696
-16 4 10 1.9905 -0.0062
-16 4 11 1.6835 0.0160
-16 4 12 -0.8882 0.0274
-16 4 13 -1.7352 -0.0022
-16 4 14 0.2571 -0.0096
-16 4 15 1.4014 -0.0018
-16 4 16 -0.1830 -0.0124
-16 4 17 -0.8182 0.0120
-16 4 18 0.1125 0.0040
-16 4 19 0.1354 -0.0132
-16 4 20 0.1006 0.0048
-16 6 1 2.0381 -0.0184
-16 6 2 2.2994 -0.0465
-16 6 3 -0.5777 0.0485
-16 6 4 -2.4601 0.0030
-16 6 5 -0.3459 -0.0481
-16 6 6 2.0106 0.0689
-16 6 7 1.0270 0.0249
-16 6 8 -1.2117 -0.1195
-16 6 9 -1.3445 -0.0079
-16 6 10 0.5900 0.1026
-16 6 11 1.0299 0.0097
-16 6 12 -0.2550 -0.0491
-16 6 13 -0.3605 -0.0167
-16 6 14 -0.1029 0.0282
-16 6 15 -0.0818 0.0072
-16 6 16 0.4679 -0.0472
-16 8 1 0.6319 -0.0411
-16 8 2 1.1558 -0.0023
-16 8 3 0.7664 0.0328
-16 8 4 -0.6507 -0.0204
-16 8 5 -2.0960 -0.0135
-16 8 6 0.3169 0.0424
-16 8 7 2.7591 -0.0254
-16 8 8 0.0006 -0.0459
-16 8 9 -2.8636 0.0713
-16 8 10 -0.2861 0.0342
-16 8 11 2.8266 -0.0829
-16 8 12 0.3296 -0.0216
-16 8 13 -2.5642 0.0402
-16 8 14 -0.1534 0.0130
-16 10 1 -0.6867 0.0139
-16 10 2 0.2490 0.0041
-16 10 3 0.6770 0.0015
-16 10 4 -0.0905 -0.0104
-16 10 5 -0.6232 -0.0021
-16 10 6 -0.0947 0.0182
-15 1 1 -0.8498 -0.1167
-15 1 2 -2.7605 0.0385
-15 1 3 -0.0253 -0.3453
-15 1 4 3.2855 0.2151
-15 1 5 0.1841 0.5971
-15 1 6 -1.9014 -0.2622
-15 1 7 -0.4963 -0.5272
-15 1 8 1.0464 0.1550
-15 1 9 1.6015 0.3565
-15 1 10 -1.4212 -0.0905
-15 1 11 -2.5424 -0.2688
-15 1 12 1.6289 0.0986
-15 1 13 2.3018 0.2150
-15 1 14 -0.9534 -0.0755
-15 1 15 -1.4348 -0.1135
-15 1 16 0.3065 0.0107
-15 1 17 0.9828 0.0188
-15 1 18 -0.3279 0.0191
-15 1 19 -0.8411 0.0013
-15 1 20 0.4556 -0.0080
-15 1 21 0.3772 0.0133
-15 1 22 -0.2213 0.0078
-15 3 1 1.3960 0.0153
-15 3 2 -0.3250 -0.0085
-15 3 3 -2.3941 -0.0533
-15 3 4 0.9114 0.1053
-15 3 5 1.5124 0.0789
-15 3 6 -1.4400 -0.2396
-15 3 7 -0.0523 -0.0466
-15 3 8 1.4972 0.2983
-15 3 9 -0.2779 0.0095
-15 3 10 -0.8661 -0.2312
-15 3 11 -0.3221 -0.0139
-15 3 12 0.2028 0.1233
-15 3 13 0.5754 0.0195
-15 3 14 -0.0370 -0.0680
-15 3 15 -0.2086 0.0071
-15 3 16 0.0292 0.0517
-15 3 17 -0.0898 -0.0289
-15 3 18 0.2319 -0.0233
-15 3 19 0.0288 0.0211
-15 3 20 -0.4791 -0.0054
-15 3 21 0.0986 -0.0166
-15 5 1 -2.4736 -0.0099
-15 5 2 -0.9305 -0.0187
-15 5 3 0.6599 -0.0174
-15 5 4 1.3592 0.0164
-15 5 5 0.8555 0.0042
-15 5 6 -1.4083 -0.0318
-15 5 7 -2.1654 0.0626
-15 5 8 1.0711 0.0587
-15 5 9 2.7236 -0.1224
-15 5 10 -0.3499 -0.0644
-15 5 11 -2.2949 0.1169
-15 5 12 -0.3918 0.0481
-15 5 13 1.5336 -0.0652
-15 5 14 0.7745 -0.0351
-15 5 15 -1.0700 0.0325
-15 5 16 -0.7166 0.0239
-15 5 17 0.7367 -0.0379
-15 5 18 0.3394 -0.0008
-15 5 19 -0.1945 0.0397
-15 7 1 -0.3166 -0.0382
-15 7 2 -1.6760 0.0251
-15 7 3 -1.3361 0.0115
-15 7 4 1.7176 -0.0157
-15 7 5 2.3334 0.0085
-15 7 6 -1.6386 -0.0062
-15 7 7 -2.6749 -0.0067
-15 7 8 1.2342 0.0036
-15 7 9 2.6594 -0.0189
-15 7 10 -0.8788 0.0275
-15 7 11 -2.3698 0.0436
-15 7 12 0.7928 -0.0427
-15 7 13 1.6716 -0.0368
-15 7 14 -0.6306 0.0131
-15 7 15 -0.7121 0.0067
-15 7 16 0.1794 0.0301
-15 9 1 0.6836 0.0050
-15 9 2 -0.8584 0.0506
-15 9 3 -1.1300 -0.0220
-15 9 4 -0.2984 -0.0169
-15 9 5 1.5174 0.0246
-15 9 6 1.1484 -0.0161
-15 9 7 -1.6039 -0.0019
-15 9 8 -1.4733 0.0327
-15 9 9 1.4456 -0.0241
-15 9 10 1.6328 -0.0227
-15 9 11 -1.3957 0.0191
-15 9 12 -1.7383 -0.0088
-14 0 2 2.8654 0.4218
-14 0 4 -2.0722 -1.1485
-14 0 6 0.0907 1.3147
-14 0 8 -0.0321 -1.0428
-14 0 10 1.7087 0.7495
-14 0 12 -2.5523 -0.5615
-14 0 14 1.8813 0.3533
-14 0 16 -1.2978 -0.1241
-14 0 18 1.4307 0.0003
-14 0 20 -1.1869 0.0139
-14 2 1 -2.4279 0.1862
-14 2 2 6.2445 0.0091
-14 2 3 3.1608 0.0178
-14 2 4 -5.5576 0.0313
-14 2 5 -1.5860 -0.0727
-14 2 6 3.1424 -0.0023
-14 2 7 -0.0089 -0.0599
-14 2 8 -0.8414 -0.0340
-14 2 9 -0.2598 0.1544
-14 2 10 -0.3772 0.0386
-14 2 11 1.3130 -0.0960
-14 2 12 0.7536 -0.0209
-14 2 13 -1.3772 0.0167
-14 2 14 -0.8365 0.0028
-14 2 15 0.7468 -0.0218
-14 2 16 0.8131 0.0080
-14 2 17 -0.6238 0.0409
-14 2 18 -0.6199 -0.0166
-14 2 19 0.8755 -0.0106
-14 2 20 0.2516 0.0254
-14 2 21 -0.6483 -0.0152
-14 2 22 0.1454 -0.0285
-14 4 1 -1.6521 0.0771
-14 4 2 -1.0609 -0.0523
-14 4 3 2.6246 0.0269
-14 4 4 -0.0835 0.0077
-14 4 5 -2.5532 -0.1209
-14 4 6 1.5409 0.0313
-14 4 7 2.1660 0.1281
-14 4 8 -2.2546 -0.0338
-14 4 9 -1.8879 -0.0689
-14 4 10 1.6483 -0.0005
-14 4 11 1.5956 0.0184
-14 4 12 -0.6541 0.0193
-14 4 13 -1.1781 -0.0048
-14 4 14 0.2517 0.0039
-14 4 15 0.7343 0.0035
-14 4 16 -0.2443 -0.0223
-14 4 17 -0.2786 0.0001
-14 4 18 0.0553 0.0040
-14 4 19 -0.1965 0.0021
-14 4 20 0.2643 0.0086
-14 6 1 0.6355 -0.0251
-14 6 2 1.6813 -0.0518
-14 6 3 1.0413 0.0528
-14 6 4 -1.3803 -0.0039
-14 6 5 -1.7866 -0.0483
-14 6 6 0.7797 0.0837
-14 6 7 2.1131 0.0219
-14 6 8 -0.1135 -0.1310
-14 6 9 -2.0733 -0.0044
-14 6 10 -0.2201 0.1051
-14 6 11 1.5483 0.0076
-14 6 12 0.2791 -0.0462
-14 6 13 -0.8157 -0.0138
-14 6 14 -0.4825 0.0215
-14 6 15 0.3184 -0.0012
-14 6 16 0.7737 -0.0331
-14 6 17 -0.1774 0.0318
-14 8 1 -0.5176 -0.0340
-14 8 2 0.8334 0.0100
-14 8 3 1.9907 0.0258
-14 8 4 0.0484 -0.0286
-14 8 5 -3.1506 -0.0036
-14 8 6 -0.6489 0.0466
-14 8 7 3.5196 -0.0401
-14 8 8 1.1127 -0.0504
-14 8 9 -3.3239 0.0855
-14 8 10 -1.3828 0.0434
-14 8 11 3.0031 -0.0882
-14 8 12 1.2137 -0.0359
-14 8 13 -2.4398 0.0377
-14 8 14 -0.6752 0.0298
-14 10 1 -1.3330 0.0268
-14 10 2 -0.2080 -0.0035
-14 10 3 1.1798 -0.0172
-14 10 4 0.7079 -0.0011
-14 10 5 -0.7519 0.0209
-14 10 6 -0.9399 0.0097
-14 10 7 0.4587 -0.0419
-14 10 8 0.8225 -0.0134
-13 1 1 -2.1644 -0.2091
-13 1 2 -7.0822 0.0395
-13 1 3 2.5214 -0.3689
-13 1 4 4.7280 0.2685
-13 1 5 -3.2061 0.6657
-13 1 6 -1.0322 -0.3106
-13 1 7 2.5998 -0.5699
-13 1 8 -0.6045 0.1793
-13 1 9 -0.4742 0.3616
-13 1 10 0.0471 -0.1036
-13 1 11 -1.3730 -0.2578
-13 1 12 0.5422 0.1053
-13 1 13 1.7152 0.2006
-13 1 14 -0.3487 -0.0722
-13 1 15 -1.3794 -0.1011
-13 1 16 0.3247 0.0036
-13 1 17 1.3843 0.0165
-13 1 18 -0.7792 0.0204
-13 1 19 -1.3116 -0.0067
-13 1 20 0.8687 -0.0039
-13 1 21 0.5252 0.0200
-13 1 22 -0.3204 0.0029
-13 3 1 8.0545 0.0222
-13 3 2 -3.5776 -0.0292
-13 3 3 -7.9392 -0.0583
-13 3 4 3.3105 0.1241
-13 3 5 4.8588 0.0719
-13 3 6 -2.7427 -0.2616
-13 3 7 -1.5078 -0.0314
-13 3 8 1.6879 0.3195
-13 3 9 0.0899 0.0016
-13 3 10 -0.3224 -0.2424
-13 3 11 -0.0862 -0.0145
-13 3 12 -0.5283 0.1245
-13 3 13 0.0117 0.0165
-13 3 14 0.5890 -0.0656
-13 3 15 0.3148 0.0147
-13 3 16 -0.4999 0.0465
-13 3 17 -0.2934 -0.0302
-13 3 18 0.6843 -0.0138
-13 3 19 -0.0425 0.0140
-13 3 20 -0.7675 -0.0147
-13 3 21 0.2361 -0.0087
-13 5 1 0.3599 -0.0336
-13 5 2 0.7204 -0.0373
-13 5 3 -1.8589 0.0012
-13 5 4 -0.3914 0.0354
-13 5 5 2.6789 -0.0145
-13 5 6 0.0197 -0.0505
-13 5 7 -3.2107 0.0798
-13 5 8 0.1249 0.0710
-13 5 9 3.1057 -0.1312
-13 5 10 0.0639 -0.0684
-13 5 11 -2.2871 0.1128
-13 5 12 -0.2926 0.0483
-13 5 13 1.4287 -0.0506
-13 5 14 0.3695 -0.0310
-13 5 15 -1.0058 0.0134
-13 5 16 -0.3146 0.0097
-13 5 17 0.6846 -0.0199
-13 5 18 0.1148 0.0204
-13 5 19 -0.0959 0.0252
-13 7 1 1.0218 -0.0612
-13 7 2 -0.8799 0.0371
-13 7 3 -2.3039 0.0264
-13 7 4 0.5560 -0.0199
-13 7 5 2.7936 -0.0001
-13 7 6 -0.3181 -0.0053
-13 7 7 -2.7665 0.0011
-13 7 8 -0.0859 0.0016
-13 7 9 2.5959 -0.0281
-13 7 10 0.3281 0.0291
-13 7 11 -2.2757 0.0519
-13 7 12 -0.2447 -0.0399
-13 7 13 1.5211 -0.0444
-13 7 14 0.2062 0.0071
-13 7 15 -0.4448 0.0182
-13 7 16 -0.4101 0.0331
-13 9 1 1.4061 0.0111
-13 9 2 -0.0634 0.0586
-13 9 3 -1.7530 -0.0263
-13 9 4 -1.3474 -0.0250
-13 9 5 1.7878 0.0245
-13 9 6 2.2594 -0.0108
-13 9 7 -1.4362 -0.0011
-13 9 8 -2.5362 0.0320
-13 9 9 0.9739 -0.0188
-13 9 10 2.5644 -0.0256
-13 9 11 -0.8484 0.0068
-13 9 12 -2.3902 -0.0026
-13 9 13 0.9645 0.0227
-12 0 2 1.5714 0.4584
-12 0 4 2.4872 -1.2929
-12 0 6 -5.6372 1.4355
-12 0 8 4.6241 -1.0870
-12 0 10 -1.2526 0.7403
-12 0 12 -0.8173 -0.5262
-12 0 14 1.1010 0.3052
-12 0 16 -1.4459 -0.0818
-12 0 18 2.0706 -0.0208
-12 0 20 -1.6070 0.0191
-12 2 1 -4.2479 0.2688
-12 2 2 12.7949 0.0504
-12 2 3 3.3157 0.0018
-12 2 4 -9.6926 0.0176
-12 2 5 -0.2406 -0.0760
-12 2 6 4.9311 -0.0012
-12 2 7 -1.5915 -0.0678
-12 2 8 -1.0857 -0.0393
-12 2 9 0.7438 0.1612
-12 2 10 -0.8411 0.0504
-12 2 11 0.7418 -0.0904
-12 2 12 1.3785 -0.0297
-12 2 13 -0.9663 0.0087
-12 2 14 -1.3366 0.0027
-12 2 15 0.6338 -0.0163
-12 2 16 1.0895 0.0145
-12 2 17 -0.9030 0.0287
-12 2 18 -0.7135 -0.0238
-12 2 19 1.2412 0.0091
-12 2 20 0.2522 0.0283
-12 2 21 -0.7670 -0.0302
-12 2 22 0.1756 -0.0241
-12 4 1 -7.3741 0.1024
-12 4 2 -2.1301 -0.0620
-12 4 3 6.9534 0.0153
-12 4 4 1.3309 0.0027
-12 4 5 -4.9119 -0.1121
-12 4 6 0.1851 0.0453
-12 4 7 2.8289 0.1203
-12 4 8 -1.0718 -0.0453
-12 4 9 -1.4684 -0.0664
-12 4 10 0.8011 0.0045
-12 4 11 0.6525 0.0213
-12 4 12 -0.3169 0.0126
-12 4 13 -0.1570 -0.0103
-12 4 14 0.3100 0.0153
-12 4 15 -0.0464 0.0121
-12 4 16 -0.3720 -0.0294
-12 4 17 0.1601 -0.0122
-12 4 18 0.0645 0.0016
-12 4 19 -0.3858 0.0139
-12 4 20 0.3423 0.0141
-12 4 21 0.5134 -0.0175
-12 6 1 -0.9897 -0.0342
-12 6 2 -0.0016 -0.0465
-12 6 3 2.0059 0.0584
-12 6 4 0.5746 -0.0205
-12 6 5 -2.1704 -0.0490
-12 6 6 -1.0608 0.1040
-12 6 7 2.2158 0.0199
-12 6 8 1.3538 -0.1431
-12 6 9 -2.1545 -0.0032
-12 6 10 -1.1952 0.1050
-12 6 11 1.7527 0.0093
-12 6 12 0.8172 -0.0382
-12 6 13 -1.1262 -0.0159
-12 6 14 -0.7717 0.0079
-12 6 15 0.5889 -0.0032
-12 6 16 0.9654 -0.0138
-12 6 17 -0.2789 0.0367
-12 6 18 -0.7427 0.0164
-12 8 1 -1.5431 -0.0199
-12 8 2 -0.1908 0.0228
-12 8 3 2.4844 0.0144
-12 8 4 1.0544 -0.0398
-12 8 5 -3.0189 0.0069
-12 8 6 -1.5848 0.0563
-12 8 7 2.8948 -0.0511
-12 8 8 2.0051 -0.0604
-12 8 9 -2.4598 0.0932
-12 8 10 -2.2042 0.0545
-12 8 11 2.1051 -0.0891
-12 8 12 1.8473 -0.0472
-12 8 13 -1.5864 0.0364
-12 8 14 -1.0041 0.0394
-12 8 15 0.6504 0.0089
-12 10 1 -1.4148 0.0391
-12 10 2 -0.8201 -0.0108
-12 10 3 1.0237 -0.0345
-12 10 4 1.3949 0.0093
-12 10 5 -0.3183 0.0406
-12 10 6 -1.4195 -0.0035
-12 10 7 -0.2002 -0.0568
-12 10 8 1.0804 0.0021
-12 10 9 0.4434 0.0663
-11 1 1 -6.4132 -0.3122
-11 1 2 -7.3839 0.0441
-11 1 3 7.8111 -0.3858
-11 1 4 2.1829 0.3155
-11 1 5 -8.3240 0.7187
-11 1 6 2.4721 -0.3495
-11 1 7 6.2350 -0.5924
-11 1 8 -3.3561 0.1987
-11 1 9 -2.3970 0.3511
-11 1 10 1.7086 -0.1173
-11 1 11 -0.4580 -0.2353
-11 1 12 -0.4390 0.1134
-11 1 13 1.2240 0.1747
-11 1 14 0.1234 -0.0692
-11 1 15 -1.2510 -0.0781
-11 1 16 0.3720 -0.0018
-11 1 17 1.5866 0.0069
-11 1 18 -1.0665 0.0170
-11 1 19 -1.5460 -0.0086
-11 1 20 0.9861 0.0067
-11 1 21 0.5473 0.0187
-11 1 22 -0.1751 -0.0087
-11 3 1 13.7464 0.0300
-11 3 2 -6.7263 -0.0651
-11 3 3 -11.6108 -0.0649
-11 3 4 4.6923 0.1551
-11 3 5 6.3306 0.0648
-11 3 6 -2.6019 -0.2898
-11 3 7 -1.6760 -0.0179
-11 3 8 0.5672 0.3380
-11 3 9 -0.2609 -0.0007
-11 3 10 1.0053 -0.2448
-11 3 11 0.5423 -0.0223
-11 3 12 -1.4489 0.1173
-11 3 13 -0.7228 0.0204
-11 3 14 0.9878 -0.0577
-11 3 15 0.8340 0.0158
-11 3 16 -0.6071 0.0372
-11 3 17 -0.4702 -0.0269
-11 3 18 0.6972 -0.0006
-11 3 19 -0.0166 0.0050
-11 3 20 -0.7417 -0.0261
-11 3 21 0.1780 0.0003
-11 3 22 0.3746 0.0099
-11 5 1 3.1884 -0.0650
-11 5 2 3.2233 -0.0616
-11 5 3 -3.2985 0.0251
-11 5 4 -2.7994 0.0593
-11 5 5 2.9356 -0.0349
-11 5 6 1.7785 -0.0721
-11 5 7 -2.7835 0.0953
-11 5 8 -0.8401 0.0838
-11 5 9 2.4426 -0.1362
-11 5 10 0.2856 -0.0714
-11 5 11 -1.7035 0.1045
-11 5 12 0.0251 0.0469
-11 5 13 1.0841 -0.0321
-11 5 14 -0.1108 -0.0257
-11 5 15 -0.8834 -0.0078
-11 5 16 -0.0022 -0.0025
-11 5 17 0.6553 -0.0027
-11 5 18 0.0421 0.0343
-11 5 19 -0.0428 0.0146
-11 5 20 0.0757 -0.0405
-11 7 1 1.9680 -0.0807
-11 7 2 0.4626 0.0483
-11 7 3 -2.2174 0.0376
-11 7 4 -0.8956 -0.0209
-11 7 5 1.9276 -0.0070
-11 7 6 1.1464 -0.0084
-11 7 7 -1.6010 0.0080
-11 7 8 -1.4929 0.0029
-11 7 9 1.5397 -0.0354
-11 7 10 1.5724 0.0292
-11 7 11 -1.5099 0.0565
-11 7 12 -1.2353 -0.0389
-11 7 13 0.9900 -0.0474
-11 7 14 0.8956 0.0067
-11 7 15 -0.0195 0.0235
-11 7 16 -0.7755 0.0291
-11 9 1 1.5587 0.0154
-11 9 2 1.0641 0.0604
-11 9 3 -1.6091 -0.0298
-11 9 4 -2.2162 -0.0265
-11 9 5 1.2705 0.0276
-11 9 6 2.7400 -0.0101
-11 9 7 -0.5890 -0.0069
-11 9 8 -2.7207 0.0322
-11 9 9 -0.0247 -0.0080
-11 9 10 2.5924 -0.0263
-11 9 11 0.0952 -0.0052
-11 9 12 -2.2929 0.0007
-11 9 13 0.2149 0.0273
-11 11 1 0.5251 0.0252
-11 11 2 0.8966 -0.0101
-10 0 2 -6.2155 0.5069
-10 0 4 12.0191 -1.4287
-10 0 6 -13.6279 1.5269
-10 0 8 9.3840 -1.1008
-10 0 10 -3.4921 0.7086
-10 0 12 0.2856 -0.4713
-10 0 14 0.6022 0.2385
-10 0 16 -1.5180 -0.0266
-10 0 18 2.3646 -0.0483
-10 0 20 -1.6659 0.0280
-10 0 22 -0.0924 -0.0261
-10 2 1 -2.3531 0.3597
-10 2 2 16.9230 0.0985
-10 2 3 -0.0203 -0.0199
-10 2 4 -11.1082 -0.0033
-10 2 5 3.2113 -0.0702
-10 2 6 4.5734 0.0065
-10 2 7 -3.7527 -0.0796
-10 2 8 -0.0729 -0.0486
-10 2 9 1.5488 0.1609
-10 2 10 -1.7986 0.0632
-10 2 11 0.3840 -0.0735
-10 2 12 1.9849 -0.0394
-10 2 13 -0.5227 -0.0068
-10 2 14 -1.5358 0.0054
-10 2 15 0.2704 -0.0072
-10 2 16 1.0124 0.0168
-10 2 17 -0.7558 0.0145
-10 2 18 -0.6057 -0.0266
-10 2 19 1.1120 0.0283
-10 2 20 0.2818 0.0263
-10 2 21 -0.5338 -0.0429
-10 2 22 0.0261 -0.0144
-10 4 1 -11.9206 0.1223
-10 4 2 -3.5821 -0.0675
-10 4 3 9.1699 0.0112
-10 4 4 3.3159 -0.0070
-10 4 5 -5.0032 -0.1098
-10 4 6 -1.7537 0.0620
-10 4 7 1.6730 0.1163
-10 4 8 0.5051 -0.0546
-10 4 9 0.0944 -0.0649
-10 4 10 -0.1247 0.0038
-10 4 11 -0.7751 0.0235
-10 4 12 -0.1344 0.0120
-10 4 13 0.8030 -0.0147
-10 4 14 0.5788 0.0215
-10 4 15 -0.4220 0.0185
-10 4 16 -0.6946 -0.0327
-10 4 17 0.1213 -0.0189
-10 4 18 0.2771 -0.0018
-10 4 19 -0.2401 0.0170
-10 4 20 0.2246 0.0187
-10 4 21 0.4430 -0.0170
-10 6 1 -1.7541 -0.0432
-10 6 2 -2.0745 -0.0298
-10 6 3 1.5419 0.0629
-10 6 4 2.5820 -0.0450
-10 6 5 -1.1387 -0.0487
-10 6 6 -2.7068 0.1267
-10 6 7 1.2515 0.0178
-10 6 8 2.5238 -0.1540
-10 6 9 -1.5641 -0.0032
-10 6 10 -1.8766 0.1034
-10 6 11 1.5516 0.0133
-10 6 12 1.1260 -0.0300
-10 6 13 -1.1446 -0.0213
-10 6 14 -0.9130 -0.0040
-10 6 15 0.6071 -0.0000
-10 6 16 1.0682 -0.0001
-10 6 17 -0.1688 0.0343
-10 6 18 -0.8072 0.0068
-10 8 1 -1.9845 -0.0016
-10 8 2 -1.3036 0.0355
-10 8 3 2.0448 -0.0003
-10 8 4 1.7199 -0.0531
-10 8 5 -1.8269 0.0188
-10 8 6 -1.8978 0.0692
-10 8 7 1.2713 -0.0604
-10 8 8 2.1689 -0.0718
-10 8 9 -0.7858 0.0965
-10 8 10 -2.3428 0.0633
-10 8 11 0.6543 -0.0853
-10 8 12 1.9576 -0.0521
-10 8 13 -0.4611 0.0324
-10 8 14 -1.0238 0.0394
-10 8 15 -0.1178 0.0062
-10 10 1 -0.9026 0.0486
-10 10 2 -1.3345 -0.0160
-10 10 3 0.3329 -0.0461
-10 10 4 1.7115 0.0179
-10 10 5 0.4043 0.0522
-10 10 6 -1.3597 -0.0168
-10 10 7 -0.8707 -0.0642
-10 10 8 0.7507 0.0182
-10 10 9 1.0364 0.0680
-10 10 10 -0.6621 -0.0298
-9 1 1 -13.7128 -0.3922
-9 1 2 -2.0407 0.0419
-9 1 3 15.2244 -0.4173
-9 1 4 -4.3851 0.3584
-9 1 5 -14.0206 0.7662
-9 1 6 7.6197 -0.3767
-9 1 7 9.2543 -0.6022
-9 1 8 -6.0482 0.2100
-9 1 9 -3.3945 0.3345
-9 1 10 2.7438 -0.1292
-9 1 11 -0.1344 -0.2111
-9 1 12 -0.9021 0.1207
-9 1 13 0.8654 0.1443
-9 1 14 0.3527 -0.0647
-9 1 15 -0.9266 -0.0482
-9 1 16 0.3670 -0.0075
-9 1 17 1.4266 -0.0097
-9 1 18 -1.0541 0.0133
-9 1 19 -1.4559 -0.0025
-9 1 20 0.7579 0.0173
-9 1 21 0.4770 0.0089
-9 1 22 0.1409 -0.0204
-9 3 1 15.8956 0.0389
-9 3 2 -8.6322 -0.1154
-9 3 3 -11.6452 -0.0744
-9 3 4 4.5904 0.1996
-9 3 5 5.1486 0.0600
-9 3 6 -1.1339 -0.3248
-9 3 7 -0.4532 -0.0084
-9 3 8 -1.3851 0.3514
-9 3 9 -1.1428 0.0033
-9 3 10 2.5096 -0.2341
-9 3 11 1.2891 -0.0358
-9 3 12 -1.9856 0.0978
-9 3 13 -1.3589 0.0283
-9 3 14 0.6887 -0.0424
-9 3 15 1.1736 0.0140
-9 3 16 0.0511 0.0237
-9 3 17 -0.5766 -0.0231
-9 3 18 0.0741 0.0143
-9 3 19 0.1296 -0.0009
-9 3 20 -0.3456 -0.0371
-9 3 21 -0.0794 0.0052
-9 3 22 0.2534 0.0132
-9 5 1 4.4351 -0.0998
-9 5 2 5.7688 -0.0856
-9 5 3 -2.7325 0.0491
-9 5 4 -4.9431 0.0806
-9 5 5 1.3807 -0.0528
-9 5 6 3.0778 -0.0896
-9 5 7 -1.0642 0.1070
-9 5 8 -1.3242 0.0919
-9 5 9 1.0520 -0.1386
-9 5 10 0.1616 -0.0712
-9 5 11 -0.8460 0.0958
-9 5 12 0.4299 0.0445
-9 5 13 0.7601 -0.0156
-9 5 14 -0.4137 -0.0219
-9 5 15 -0.9290 -0.0246
-9 5 16 0.0165 -0.0086
-9 5 17 0.8308 0.0087
-9 5 18 0.2062 0.0372
-9 5 19 -0.1652 0.0101
-9 5 20 -0.1061 -0.0363
-9 7 1 1.8767 -0.0938
-9 7 2 1.5761 0.0548
-9 7 3 -0.9014 0.0440
-9 7 4 -1.8378 -0.0179
-9 7 5 -0.0093 -0.0113
-9 7 6 1.9915 -0.0131
-9 7 7 0.3514 0.0130
-9 7 8 -2.2773 0.0045
-9 7 9 -0.0462 -0.0387
-9 7 10 2.2320 0.0290
-9 7 11 -0.4126 0.0547
-9 7 12 -1.7030 -0.0377
-9 7 13 0.2991 -0.0422
-9 7 14 1.1461 0.0067
-9 7 15 0.4084 0.0184
-9 7 16 -0.7978 0.0250
-9 9 1 1.1584 0.0172
-9 9 2 2.0161 0.0553
-9 9 3 -0.9281 -0.0318
-9 9 4 -2.5152 -0.0196
-9 9 5 0.4043 0.0311
-9 9 6 2.3889 -0.0163
-9 9 7 0.3728 -0.0140
-9 9 8 -1.9977 0.0354
-9 9 9 -0.9759 0.0027
-9 9 10 1.8113 -0.0260
-9 9 11 0.9536 -0.0141
-9 9 12 -1.6207 0.0003
-9 9 13 -0.4951 0.0266
-9 11 1 0.2334 0.0287
-9 11 2 0.7829 -0.0146
-9 11 3 0.2114 -0.0071
-9 11 4 -0.5831 0.0331
-8 0 2 -19.9744 0.6033
-8 0 4 24.4404 -1.5715
-8 0 6 -21.3914 1.5943
-8 0 8 12.3952 -1.0892
-8 0 10 -4.0787 0.6614
-8 0 12 0.4652 -0.4047
-8 0 14 0.3667 0.1608
-8 0 16 -1.3806 0.0366
-8 0 18 2.2093 -0.0814
-8 0 20 -1.3921 0.0429
-8 2 1 3.8431 0.4382
-8 2 2 17.1356 0.1420
-8 2 3 -6.5509 -0.0355
-8 2 4 -9.4833 -0.0240
-8 2 5 7.9349 -0.0595
-8 2 6 2.5206 0.0151
-8 2 7 -5.7285 -0.0932
-8 2 8 1.4931 -0.0551
-8 2 9 1.7843 0.1520
-8 2 10 -2.6234 0.0696
-8 2 11 0.2986 -0.0456
-8 2 12 2.1306 -0.0432
-8 2 13 0.0158 -0.0278
-8 2 14 -1.1814 0.0063
-8 2 15 -0.4354 0.0026
-8 2 16 0.4892 0.0176
-8 2 17 -0.1080 0.0033
-8 2 18 -0.2952 -0.0269
-8 2 19 0.4982 0.0407
-8 2 20 0.3442 0.0223
-8 2 21 -0.0579 -0.0478
-8 2 22 -0.2670 -0.0042
-8 4 1 -13.2899 0.1296
-8 4 2 -5.0514 -0.0667
-8 4 3 8.2957 0.0220
-8 4 4 5.1281 -0.0215
-8 4 5 -2.8142 -0.1199
-8 4 6 -3.4300 0.0790
-8 4 7 -0.7465 0.1194
-8 4 8 1.7575 -0.0583
-8 4 9 2.0678 -0.0643
-8 4 10 -0.6692 -0.0046
-8 4 11 -1.9927 0.0224
-8 4 12 -0.3094 0.0174
-8 4 13 1.1449 -0.0144
-8 4 14 1.1157 0.0233
-8 4 15 -0.0351 0.0196
-8 4 16 -1.2351 -0.0338
-8 4 17 -0.5489 -0.0182
-8 4 18 0.7114 -0.0033
-8 4 19 0.2662 0.0115
-8 4 20 -0.0903 0.0188
-8 4 21 0.2478 -0.0094
-8 6 1 -0.9116 -0.0486
-8 6 2 -3.6850 -0.0043
-8 6 3 -0.4285 0.0637
-8 6 4 3.8119 -0.0730
-8 6 5 0.9423 -0.0462
-8 6 6 -3.4669 0.1479
-8 6 7 -0.3300 0.0156
-8 6 8 2.8945 -0.1619
-8 6 9 -0.5901 -0.0045
-8 6 10 -1.9719 0.1011
-8 6 11 1.0350 0.0191
-8 6 12 1.1083 -0.0247
-8 6 13 -0.8658 -0.0282
-8 6 14 -0.9348 -0.0093
-8 6 15 0.3845 0.0054
-8 6 16 1.1501 0.0037
-8 6 17 0.0812 0.0275
-8 6 18 -0.8785 0.0087
-8 8 1 -1.7202 0.0169
-8 8 2 -1.8465 0.0472
-8 8 3 0.9747 -0.0162
-8 8 4 1.5835 -0.0658
-8 8 5 -0.2366 0.0328
-8 8 6 -1.3085 0.0805
-8 8 7 -0.5050 -0.0704
-8 8 8 1.4378 -0.0798
-8 8 9 0.8547 0.0978
-8 8 10 -1.7023 0.0668
-8 8 11 -0.6414 -0.0774
-8 8 12 1.5175 -0.0505
-8 8 13 0.4239 0.0230
-8 8 14 -0.7791 0.0326
-8 8 15 -0.5911 0.0104
-8 10 1 -0.0680 0.0549
-8 10 2 -1.6239 -0.0177
-8 10 3 -0.5022 -0.0508
-8 10 4 1.6445 0.0220
-8 10 5 0.9938 0.0549
-8 10 6 -0.8989 -0.0249
-8 10 7 -1.1818 -0.0638
-8 10 8 0.0786 0.0287
-8 10 9 1.1916 0.0657
-8 10 10 0.0321 -0.0365
-7 1 1 -22.9245 -0.4119
-7 1 2 8.0463 0.0179
-7 1 3 23.2246 -0.4833
-7 1 4 -13.0001 0.4007
-7 1 5 -18.9028 0.8158
-7 1 6 12.4375 -0.3891
-7 1 7 10.8660 -0.6048
-7 1 8 -7.4304 0.2083
-7 1 9 -3.2967 0.3179
-7 1 10 2.6439 -0.1336
-7 1 11 -0.2656 -0.1907
-7 1 12 -0.7343 0.1224
-7 1 13 0.4908 0.1144
-7 1 14 0.3538 -0.0559
-7 1 15 -0.3471 -0.0150
-7 1 16 0.2777 -0.0163
-7 1 17 0.9238 -0.0315
-7 1 18 -0.7626 0.0132
-7 1 19 -1.1107 0.0105
-7 1 20 0.2957 0.0221
-7 1 21 0.3873 -0.0068
-7 1 22 0.4735 -0.0258
-7 3 1 13.4707 0.0496
-7 3 2 -8.8747 -0.1735
-7 3 3 -8.0433 -0.0866
-7 3 4 3.4670 0.2531
-7 3 5 1.9700 0.0570
-7 3 6 0.6844 -0.3624
-7 3 7 1.3998 -0.0024
-7 3 8 -3.0956 0.3557
-7 3 9 -1.9860 0.0112
-7 3 10 3.3373 -0.2085
-7 3 11 1.7749 -0.0502
-7 3 12 -1.6415 0.0667
-7 3 13 -1.6495 0.0348
-7 3 14 -0.4776 -0.0214
-7 3 15 1.2100 0.0139
-7 3 16 1.4250 0.0092
-7 3 17 -0.5711 -0.0224
-7 3 18 -1.0345 0.0268
-7 3 19 0.3433 -0.0005
-7 3 20 0.2745 -0.0438
-7 3 21 -0.4317 0.0030
-7 3 22 0.1169 0.0141
-7 5 1 3.3063 -0.1313
-7 5 2 7.5576 -0.1028
-7 5 3 -0.3235 0.0678
-7 5 4 -6.0575 0.0934
-7 5 5 -1.2283 -0.0647
-7 5 6 3.3892 -0.0982
-7 5 7 1.0745 0.1143
-7 5 8 -1.1009 0.0931
-7 5 9 -0.3814 -0.1392
-7 5 10 -0.2750 -0.0681
-7 5 11 -0.1500 0.0879
-7 5 12 0.7515 0.0428
-7 5 13 0.7059 -0.0027
-7 5 14 -0.3865 -0.0209
-7 5 15 -1.2717 -0.0358
-7 5 16 -0.3061 -0.0091
-7 5 17 1.2650 0.0145
-7 5 18 0.5710 0.0315
-7 5 19 -0.4861 0.0088
-7 5 20 -0.3429 -0.0239
-7 7 1 0.6094 -0.0999
-7 7 2 1.8335 0.0539
-7 7 3 1.1726 0.0452
-7 7 4 -1.7736 -0.0118
-7 7 5 -2.1968 -0.0122
-7 7 6 1.8076 -0.0167
-7 7 7 2.2381 0.0143
-7 7 8 -2.0785 0.0035
-7 7 9 -1.4832 -0.0367
-7 7 10 2.0173 0.0300
-7 7 11 0.5662 0.0460
-7 7 12 -1.4781 -0.0349
-7 7 13 -0.2850 -0.0297
-7 7 14 0.9243 0.0031
-7 7 15 0.6877 0.0057
-7 9 1 0.5151 0.0161
-7 9 2 2.4580 0.0448
-7 9 3 -0.2012 -0.0304
-7 9 4 -2.1898 -0.0056
-7 9 5 -0.2238 0.0307
-7 9 6 1.4134 -0.0288
-7 9 7 0.8646 -0.0169
-7 9 8 -0.7355 0.0423
-7 9 9 -1.3731 0.0092
-7 9 10 0.6369 -0.0264
-7 9 11 1.3403 -0.0194
-7 9 12 -0.7496 -0.0020
-7 9 13 -0.9115 0.0248
-7 11 1 -0.2122 0.0315
-7 11 2 0.6277 -0.0157
-7 11 3 0.6472 -0.0057
-7 11 4 -0.2762 0.0314
-7 11 5 -0.5270 -0.0316
-6 0 2 -36.4199 0.7743
-6 0 4 36.1572 -1.7253
-6 0 6 -26.4143 1.6336
-6 0 8 12.6817 -1.0496
-6 0 10 -3.0475 0.5989
-6 0 12 0.0089 -0.3295
-6 0 14 0.2435 0.0782
-6 0 16 -1.0540 0.1013
-6 0 18 1.7374 -0.1164
-6 0 20 -0.9562 0.0621
-6 2 1 13.0542 0.4799
-6 2 2 13.9262 0.1699
-6 2 3 -14.5249 -0.0332
-6 2 4 -6.2110 -0.0363
-6 2 5 12.4859 -0.0477
-6 2 6 0.3354 0.0180
-6 2 7 -6.8717 -0.1080
-6 2 8 2.3982 -0.0533
-6 2 9 1.4606 0.1370
-6 2 10 -2.5977 0.0648
-6 2 11 0.2961 -0.0123
-6 2 12 1.5162 -0.0375
-6 2 13 0.6939 -0.0486
-6 2 14 -0.2593 0.0028
-6 2 15 -1.3491 0.0086
-6 2 16 -0.3553 0.0183
-6 2 17 0.8014 -0.0014
-6 2 18 0.1099 -0.0257
-6 2 19 -0.3234 0.0430
-6 2 20 0.4291 0.0182
-6 2 21 0.4309 -0.0427
-6 2 22 -0.5861 0.0030
-6 4 1 -11.1179 0.1198
-6 4 2 -6.0541 -0.0585
-6 4 3 5.0790 0.0492
-6 4 4 5.9860 -0.0398
-6 4 5 0.3086 -0.1420
-6 4 6 -4.0576 0.0936
-6 4 7 -3.0746 0.1278
-6 4 8 2.0996 -0.0551
-6 4 9 3.4304 -0.0627
-6 4 10 -0.5386 -0.0186
-6 4 11 -2.3891 0.0166
-6 4 12 -0.8815 0.0249
-6 4 13 0.6309 -0.0093
-6 4 14 1.8261 0.0244
-6 4 15 1.0608 0.0165
-6 4 16 -1.8605 -0.0353
-6 4 17 -1.6529 -0.0137
-6 4 18 1.2271 -0.0010
-6 4 19 0.9591 0.0027
-6 4 20 -0.4769 0.0126
-6 4 21 -0.0046 0.0003
-6 6 1 1.4445 -0.0482
-6 6 2 -4.2892 0.0251
-6 6 3 -3.1433 0.0597
-6 6 4 3.8665 -0.1002
-6 6 5 3.1066 -0.0414
-6 6 6 -3.1036 0.1650
-6 6 7 -1.7426 0.0136
-6 6 8 2.3562 -0.1659
-6 6 9 0.2862 -0.0080
-6 6 10 -1.4731 0.0982
-6 6 11 0.4597 0.0268
-6 6 12 0.8216 -0.0224
-6 6 13 -0.4557 -0.0351
-6 6 14 -0.9061 -0.0094
-6 6 15 0.0722 0.0098
-6 6 16 1.2578 0.0012
-6 6 17 0.3256 0.0204
-6 6 18 -0.9878 0.0156
-6 8 1 -0.9941 0.0321
-6 8 2 -1.5545 0.0565
-6 8 3 -0.1047 -0.0314
-6 8 4 0.6793 -0.0744
-6 8 5 0.9303 0.0482
-6 8 6 -0.0395 0.0856
-6 8 7 -1.6042 -0.0817
-6 8 8 0.0994 -0.0806
-6 8 9 1.7622 0.0982
-6 8 10 -0.5588 0.0640
-6 8 11 -1.2811 -0.0662
-6 8 12 0.7569 -0.0453
-6 8 13 0.7792 0.0087
-6 8 14 -0.4395 0.0250
-6 8 15 -0.6692 0.0209
-6 10 1 0.7181 0.0588
-6 10 2 -1.7108 -0.0156
-6 10 3 -1.0813 -0.0510
-6 10 4 1.3691 0.0201
-6 10 5 1.1362 0.0518
-6 10 6 -0.3440 -0.0254
-6 10 7 -0.9566 -0.0581
-6 10 8 -0.5627 0.0308
-6 10 9 0.8487 0.0596
-6 10 10 0.6521 -0.0361
-6 10 11 -0.8734 -0.0496
-5 1 1 -32.0845 -0.3463
-5 1 2 19.6278 -0.0400
-5 1 3 30.0168 -0.5904
-5 1 4 -20.5066 0.4425
-5 1 5 -21.9909 0.8657
-5 1 6 14.9477 -0.3818
-5 1 7 11.0517 -0.5981
-5 1 8 -6.8541 0.1875
-5 1 9 -2.6192 0.2998
-5 1 10 1.5037 -0.1243
-5 1 11 -0.3778 -0.1727
-5 1 12 -0.1482 0.1140
-5 1 13 -0.0421 0.0851
-5 1 14 0.1963 -0.0407
-5 1 15 0.3481 0.0188
-5 1 16 0.1808 -0.0281
-5 1 17 0.3231 -0.0554
-5 1 18 -0.3713 0.0170
-5 1 19 -0.7101 0.0273
-5 1 20 -0.1838 0.0199
-5 1 21 0.3412 -0.0245
-5 1 22 0.6695 -0.0229
-5 3 1 7.6819 0.0622
-5 3 2 -8.1083 -0.2294
-5 3 3 -2.6794 -0.0990
-5 3 4 2.6017 0.3069
-5 3 5 -1.4318 0.0530
-5 3 6 1.4328 -0.3955
-5 3 7 2.7101 0.0025
-5 3 8 -3.4192 0.3483
-5 3 9 -2.2129 0.0193
-5 3 10 2.8615 -0.1708
-5 3 11 1.7584 -0.0604
-5 3 12 -0.3397 0.0297
-5 3 13 -1.5056 0.0354
-5 3 14 -2.1825 -0.0002
-5 3 15 0.9315 0.0174
-5 3 16 3.0083 -0.0022
-5 3 17 -0.4341 -0.0248
-5 3 18 -2.1638 0.0333
-5 3 19 0.5173 0.0048
-5 3 20 0.8392 -0.0437
-5 3 21 -0.7091 -0.0050
-5 3 22 0.0312 0.0108
-5 5 1 0.3538 -0.1528
-5 5 2 8.1950 -0.1103
-5 5 3 2.6427 0.0775
-5 5 4 -5.8910 0.0959
-5 5 5 -3.4637 -0.0704
-5 5 6 2.6701 -0.0972
-5 5 7 2.5079 0.1181
-5 5 8 -0.2750 0.0879
-5 5 9 -1.1699 -0.1377
-5 5 10 -0.8795 -0.0636
-5 5 11 0.0591 0.0790
-5 5 12 0.9169 0.0422
-5 5 13 1.0020 0.0092
-5 5 14 -0.0905 -0.0208
-5 5 15 -1.8405 -0.0441
-5 5 16 -0.8143 -0.0086
-5 5 17 1.8219 0.0184
-5 5 18 0.9899 0.0239
-5 5 19 -0.8884 0.0062
-5 5 20 -0.5597 -0.0105
-5 7 1 -1.3363 -0.1001
-5 7 2 1.1562 0.0458
-5 7 3 3.0767 0.0419
-5 7 4 -0.7978 -0.0040
-5 7 5 -3.6341 -0.0089
-5 7 6 0.7585 -0.0174
-5 7 7 3.2336 0.0109
-5 7 8 -1.0731 -0.0015
-5 7 9 -2.1964 -0.0289
-5 7 10 1.1228 0.0327
-5 7 11 1.0691 0.0323
-5 7 12 -0.7816 -0.0307
-5 7 13 -0.5632 -0.0148
-5 7 14 0.4566 -0.0043
-5 7 15 0.7332 -0.0075
-5 9 1 -0.0155 0.0117
-5 9 2 2.3992 0.0319
-5 9 3 0.1561 -0.0241
-5 9 4 -1.5249 0.0111
-5 9 5 -0.2557 0.0238
-5 9 6 0.2875 -0.0437
-5 9 7 0.6400 -0.0130
-5 9 8 0.5273 0.0508
-5 9 9 -1.0695 0.0107
-5 9 10 -0.4419 -0.0277
-5 9 11 1.1640 -0.0235
-5 9 12 -0.0367 -0.0038
-5 9 13 -0.9663 0.0262
-5 11 1 -0.6465 0.0326
-5 11 2 0.5641 -0.0151
-5 11 3 0.8944 -0.0049
-5 11 4 -0.0903 0.0279
-5 11 5 -0.4846 -0.0324
-4 0 2 -50.7566 1.0190
-4 0 4 43.6251 -1.8729
-4 0 6 -27.3446 1.6288
-4 0 8 10.6199 -0.9724
-4 0 10 -1.3131 0.5159
-4 0 12 -0.5058 -0.2452
-4 0 14 0.1651 -0.0048
-4 0 16 -0.7732 0.1606
-4 0 18 1.2598 -0.1471
-4 0 20 -0.5737 0.0810
-4 2 1 22.5640 0.4674
-4 2 2 9.6420 0.1759
-4 2 3 -21.4857 -0.0079
-4 2 4 -3.7209 -0.0350
-4 2 5 15.5077 -0.0349
-4 2 6 -0.1599 0.0119
-4 2 7 -7.0086 -0.1254
-4 2 8 1.6385 -0.0423
-4 2 9 0.9691 0.1212
-4 2 10 -1.3825 0.0500
-4 2 11 0.1058 0.0183
-4 2 12 0.2239 -0.0240
-4 2 13 1.3994 -0.0629
-4 2 14 0.9324 -0.0041
-4 2 15 -2.0852 0.0089
-4 2 16 -1.1982 0.0185
-4 2 17 1.5019 -0.0004
-4 2 18 0.4309 -0.0228
-4 2 19 -0.9455 0.0375
-4 2 20 0.5124 0.0138
-4 2 21 0.7045 -0.0303
-4 2 22 -0.7827 0.0072
-4 4 1 -6.9991 0.0943
-4 4 2 -6.1638 -0.0426
-4 4 3 1.6740 0.0873
-4 4 4 5.3974 -0.0604
-4 4 5 2.3634 -0.1693
-4 4 6 -3.2507 0.1034
-4 4 7 -3.9168 0.1372
-4 4 8 1.3330 -0.0450
-4 4 9 3.4732 -0.0592
-4 4 10 0.2598 -0.0342
-4 4 11 -1.8189 0.0081
-4 4 12 -1.6895 0.0293
-4 4 13 -0.4749 -0.0026
-4 4 14 2.4789 0.0279
-4 4 15 2.3759 0.0137
-4 4 16 -2.3224 -0.0379
-4 4 17 -2.7077 -0.0109
-4 4 18 1.5828 0.0037
-4 4 19 1.5449 -0.0029
-4 4 20 -0.7414 0.0026
-4 4 21 -0.2354 0.0061
-4 6 1 4.3296 -0.0425
-4 6 2 -3.9217 0.0529
-4 6 3 -5.3284 0.0518
-4 6 4 2.9411 -0.1234
-4 6 5 4.2600 -0.0348
-4 6 6 -1.8979 0.1768
-4 6 7 -2.2564 0.0124
-4 6 8 1.1941 -0.1656
-4 6 9 0.6198 -0.0142
-4 6 10 -0.6165 0.0933
-4 6 11 0.1390 0.0366
-4 6 12 0.4138 -0.0196
-4 6 13 -0.1778 -0.0409
-4 6 14 -0.8698 -0.0096
-4 6 15 -0.1198 0.0106
-4 6 16 1.3645 -0.0005
-4 6 17 0.4324 0.0166
-4 6 18 -1.1013 0.0193
-4 8 1 -0.2503 0.0428
-4 8 2 -0.7299 0.0626
-4 8 3 -0.6060 -0.0442
-4 8 4 -0.4690 -0.0766
-4 8 5 1.1386 0.0629
-4 8 6 1.2946 0.0822
-4 8 7 -1.6475 -0.0924
-4 8 8 -1.2471 -0.0734
-4 8 9 1.7292 0.0969
-4 8 10 0.5796 0.0566
-4 8 11 -1.1995 -0.0528
-4 8 12 0.0354 -0.0404
-4 8 13 0.6450 -0.0076
-4 8 14 -0.1918 0.0218
-4 8 15 -0.4659 0.0329
-4 10 1 1.2081 0.0623
-4 10 2 -1.6857 -0.0101
-4 10 3 -1.2197 -0.0505
-4 10 4 1.0811 0.0134
-4 10 5 0.7982 0.0477
-4 10 6 0.0522 -0.0197
-4 10 7 -0.3038 -0.0507
-4 10 8 -0.9069 0.0265
-4 10 9 0.1753 0.0506
-4 10 10 0.9405 -0.0316
-4 10 11 -0.4251 -0.0415
-3 1 1 -39.1229 -0.1958
-3 1 2 28.4647 -0.1331
-3 1 3 34.2172 -0.7240
-3 1 4 -24.0227 0.4771
-3 1 5 -23.0479 0.9022
-3 1 6 14.1546 -0.3498
-3 1 7 10.4578 -0.5733
-3 1 8 -4.6236 0.1450
-3 1 9 -2.1813 0.2728
-3 1 10 -0.0494 -0.0991
-3 1 11 -0.0451 -0.1507
-3 1 12 0.4957 0.0940
-3 1 13 -0.6656 0.0542
-3 1 14 -0.0887 -0.0205
-3 1 15 0.8165 0.0515
-3 1 16 0.2383 -0.0396
-3 1 17 -0.0128 -0.0777
-3 1 18 -0.1197 0.0207
-3 1 19 -0.4738 0.0438
-3 1 20 -0.4737 0.0146
-3 1 21 0.3528 -0.0405
-3 1 22 0.6538 -0.0152
-3 3 1 1.4760 0.0759
-3 3 2 -7.7197 -0.2729
-3 3 3 1.6392 -0.1070
-3 3 4 3.3871 0.3511
-3 3 5 -3.1443 0.0448
-3 3 6 0.0497 -0.4172
-3 3 7 2.6011 0.0075
-3 3 8 -1.8108 0.3290
-3 3 9 -1.6143 0.0262
-3 3 10 1.0974 -0.1276
-3 3 11 1.2840 -0.0645
-3 3 12 1.4384 -0.0053
-3 3 13 -1.0362 0.0295
-3 3 14 -3.6845 0.0163
-3 3 15 0.4443 0.0233
-3 3 16 4.0487 -0.0087
-3 3 17 -0.1859 -0.0268
-3 3 18 -2.7578 0.0338
-3 3 19 0.5488 0.0098
-3 3 20 1.0835 -0.0374
-3 3 21 -0.7632 -0.0129
-3 3 22 0.0157 0.0039
-3 5 1 -2.7506 -0.1598
-3 5 2 7.8204 -0.1096
-3 5 3 4.4176 0.0777
-3 5 4 -4.7550 0.0907
-3 5 5 -4.0042 -0.0718
-3 5 6 1.3145 -0.0885
-3 5 7 2.4839 0.1196
-3 5 8 0.8262 0.0775
-3 5 9 -1.0047 -0.1326
-3 5 10 -1.5054 -0.0578
-3 5 11 -0.2512 0.0657
-3 5 12 1.0054 0.0415
-3 5 13 1.5017 0.0234
-3 5 14 0.2212 -0.0184
-3 5 15 -2.3791 -0.0524
-3 5 16 -1.2222 -0.0122
-3 5 17 2.2301 0.0226
-3 5 18 1.2797 0.0213
-3 5 19 -1.1718 0.0007
-3 5 20 -0.7073 -0.0032
-3 7 1 -3.0487 -0.0970
-3 7 2 0.0444 0.0328
-3 7 3 3.8816 0.0353
-3 7 4 0.4927 0.0041
-3 7 5 -3.6388 -0.0020
-3 7 6 -0.5502 -0.0154
-3 7 7 2.9387 0.0030
-3 7 8 0.1556 -0.0096
-3 7 9 -1.9719 -0.0168
-3 7 10 0.0931 0.0369
-3 7 11 0.9750 0.0172
-3 7 12 -0.0733 -0.0259
-3 7 13 -0.4761 -0.0027
-3 7 14 0.0692 -0.0134
-3 7 15 0.5518 -0.0147
-3 9 1 -0.2516 0.0041
-3 9 2 2.1306 0.0194
-3 9 3 0.0425 -0.0131
-3 9 4 -0.9420 0.0261
-3 9 5 0.2384 0.0114
-3 9 6 -0.5223 -0.0562
-3 9 7 -0.0820 -0.0047
-3 9 8 1.3588 0.0574
-3 9 9 -0.3321 0.0105
-3 9 10 -1.0950 -0.0290
-3 9 11 0.6314 -0.0292
-3 9 12 0.3367 -0.0036
-3 9 13 -0.7548 0.0326
-3 11 1 -0.9286 0.0311
-3 11 2 0.6015 -0.0150
-3 11 3 0.8735 -0.0023
-3 11 4 -0.0677 0.0257
-3 11 5 -0.2190 -0.0329
-2 0 2 -58.5956 1.3015
-2 0 4 44.8039 -1.9782
-2 0 6 -24.4891 1.5596
-2 0 8 7.6110 -0.8494
-2 0 10 -0.0447 0.4088
-2 0 12 -0.6613 -0.1517
-2 0 14 0.2661 -0.0835
-2 0 16 -0.8690 0.2078
-2 0 18 1.0777 -0.1675
-2 0 20 -0.3825 0.0943
-2 2 1 29.3102 0.3980
-2 2 2 7.2338 0.1602
-2 2 3 -25.2982 0.0346
-2 2 4 -4.1017 -0.0200
-2 2 5 16.2948 -0.0179
-2 2 6 2.0118 -0.0017
-2 2 7 -6.4546 -0.1467
-2 2 8 -0.9113 -0.0268
-2 2 9 0.7988 0.1088
-2 2 10 0.7042 0.0314
-2 2 11 -0.3742 0.0401
-2 2 12 -1.2638 -0.0078
-2 2 13 1.8283 -0.0678
-2 2 14 1.8984 -0.0115
-2 2 15 -2.1691 0.0052
-2 2 16 -1.6623 0.0170
-2 2 17 1.5405 0.0016
-2 2 18 0.5038 -0.0171
-2 2 19 -1.0521 0.0304
-2 2 20 0.5661 0.0079
-2 2 21 0.6557 -0.0170
-2 2 22 -0.7577 0.0107
-2 4 1 -3.6319 0.0601
-2 4 2 -5.2118 -0.0198
-2 4 3 0.4239 0.1255
-2 4 4 3.4102 -0.0805
-2 4 5 1.8613 -0.1925
-2 4 6 -1.2267 0.1057
-2 4 7 -2.6710 0.1434
-2 4 8 -0.2437 -0.0288
-2 4 9 2.2286 -0.0550
-2 4 10 1.4042 -0.0479
-2 4 11 -0.6999 0.0009
-2 4 12 -2.4273 0.0277
-2 4 13 -1.5322 0.0012
-2 4 14 2.8044 0.0340
-2 4 15 3.2234 0.0147
-2 4 16 -2.3799 -0.0388
-2 4 17 -3.1840 -0.0130
-2 4 18 1.5657 0.0059
-2 4 19 1.7604 -0.0021
-2 4 20 -0.7305 -0.0051
-2 4 21 -0.3952 0.0048
-2 6 1 6.3482 -0.0342
-2 6 2 -3.0836 0.0753
-2 6 3 -5.8651 0.0422
-2 6 4 1.6266 -0.1409
-2 6 5 3.7755 -0.0271
-2 6 6 -0.4288 0.1829
-2 6 7 -1.5969 0.0116
-2 6 8 -0.1076 -0.1601
-2 6 9 0.2369 -0.0225
-2 6 10 0.2660 0.0842
-2 6 11 0.2790 0.0476
-2 6 12 0.0295 -0.0130
-2 6 13 -0.2471 -0.0443
-2 6 14 -0.8056 -0.0139
-2 6 15 -0.0451 0.0068
-2 6 16 1.3748 0.0028
-2 6 17 0.3585 0.0177
-2 6 18 -1.1359 0.0160
-2 8 1 0.1067 0.0498
-2 8 2 -0.0214 0.0655
-2 8 3 -0.2783 -0.0538
-2 8 4 -1.1819 -0.0728
-2 8 5 0.3953 0.0741
-2 8 6 2.0417 0.0718
-2 8 7 -0.8523 -0.0988
-2 8 8 -2.0108 -0.0608
-2 8 9 1.0697 0.0916
-2 8 10 1.2366 0.0474
-2 8 11 -0.7095 -0.0378
-2 8 12 -0.3521 -0.0380
-2 8 13 0.2836 -0.0225
-2 8 14 -0.1277 0.0240
-2 8 15 -0.1823 0.0413
-2 10 1 1.3691 0.0671
-2 10 2 -1.6076 -0.0025
-2 10 3 -1.0035 -0.0525
-2 10 4 0.8587 0.0050
-2 10 5 0.2164 0.0459
-2 10 6 0.2305 -0.0124
-2 10 7 0.4523 -0.0440
-2 10 8 -0.9135 0.0211
-2 10 9 -0.5269 0.0397
-2 10 10 0.8504 -0.0273
-2 10 11 0.0621 -0.0291
-1 1 1 -42.5001 0.0104
-1 1 2 31.2066 -0.2475
-1 1 3 35.1980 -0.8530
-1 1 4 -22.2643 0.4933
-1 1 5 -22.4312 0.9062
-1 1 6 10.5023 -0.2918
-1 1 7 9.8700 -0.5212
-1 1 8 -1.8038 0.0850
-1 1 9 -2.5282 0.2303
-1 1 10 -1.2409 -0.0621
-1 1 11 0.7677 -0.1198
-1 1 12 0.9329 0.0658
-1 1 13 -1.0714 0.0207
-1 1 14 -0.5366 0.0010
-1 1 15 0.6901 0.0800
-1 1 16 0.5856 -0.0464
-1 1 17 0.1786 -0.0940
-1 1 18 -0.1572 0.0194
-1 1 19 -0.5084 0.0559
-1 1 20 -0.4875 0.0118
-1 1 21 0.3836 -0.0516
-1 1 22 0.4608 -0.0086
-1 3 1 -1.9570 0.0881
-1 3 2 -8.9206 -0.2974
-1 3 3 2.6586 -0.1061
-1 3 4 6.3972 0.3780
-1 3 5 -2.1780 0.0311
-1 3 6 -3.4364 -0.4224
-1 3 7 1.0078 0.0110
-1 3 8 1.2648 0.2995
-1 3 9 -0.4698 0.0335
-1 3 10 -1.2250 -0.0856
-1 3 11 0.6321 -0.0637
-1 3 12 2.8547 -0.0327
-1 3 13 -0.4693 0.0194
-1 3 14 -4.1933 0.0267
-1 3 15 -0.0784 0.0280
-1 3 16 3.9396 -0.0125
-1 3 17 0.1068 -0.0241
-1 3 18 -2.4675 0.0325
-1 3 19 0.4026 0.0090
-1 3 20 0.8974 -0.0297
-1 3 21 -0.5506 -0.0147
-1 5 1 -4.1552 -0.1523
-1 5 2 6.9256 -0.1056
-1 5 3 3.8096 0.0713
-1 5 4 -3.2850 0.0819
-1 5 5 -2.4269 -0.0722
-1 5 6 -0.0857 -0.0744
-1 5 7 1.0739 0.1197
-1 5 8 1.8230 0.0623
-1 5 9 -0.1271 -0.1222
-1 5 10 -2.0558 -0.0498
-1 5 11 -0.8141 0.0460
-1 5 12 1.1752 0.0383
-1 5 13 1.9149 0.0407
-1 5 14 0.2566 -0.0110
-1 5 15 -2.5834 -0.0600
-1 5 16 -1.2693 -0.0224
-1 5 17 2.2325 0.0253
-1 5 18 1.3117 0.0265
-1 5 19 -1.1711 -0.0042
-1 5 20 -0.7777 -0.0051
-1 7 1 -3.6693 -0.0934
-1 7 2 -0.7882 0.0182
-1 7 3 3.1447 0.0279
-1 7 4 1.4080 0.0115
-1 7 5 -2.2012 0.0066
-1 7 6 -1.4628 -0.0122
-1 7 7 1.5658 -0.0073
-1 7 8 0.9773 -0.0184
-1 7 9 -1.0286 -0.0030
-1 7 10 -0.5102 0.0414
-1 7 11 0.4233 0.0035
-1 7 12 0.2373 -0.0215
-1 7 13 -0.1100 0.0040
-1 7 14 -0.0246 -0.0214
-1 7 15 0.2273 -0.0144
-1 9 1 -0.2281 -0.0055
-1 9 2 1.9828 0.0090
-1 9 3 -0.3340 0.0003
-1 9 4 -0.7286 0.0360
-1 9 5 0.8532 -0.0022
-1 9 6 -0.7915 -0.0625
-1 9 7 -0.7890 0.0028
-1 9 8 1.6024 0.0591
-1 9 9 0.3610 0.0126
-1 9 10 -1.2455 -0.0285
-1 9 11 0.0727 -0.0380
-1 9 12 0.3834 -0.0018
-1 9 13 -0.4252 0.0420
-1 11 1 -0.9818 0.0266
-1 11 2 0.6261 -0.0167
-1 11 3 0.6080 0.0035
-1 11 4 -0.0926 0.0257
-1 11 5 0.1635 -0.0360
0 0 2 -57.6468 1.5608
0 0 4 39.8340 -2.0010
0 0 6 -19.4331 1.4146
0 0 8 5.1989 -0.6833
0 0 10 0.0689 0.2824
0 0 12 -0.4801 -0.0541
0 0 14 0.7819 -0.1525
0 0 16 -1.5168 0.2385
0 0 18 1.2738 -0.1742
0 0 20 -0.3688 0.0985
0 2 0 -8.7474 -0.3492
0 2 1 31.0988 0.2877
0 2 2 8.5602 0.1294
0 2 3 -24.9580 0.0799
0 2 4 -7.8209 0.0040
0 2 5 14.9574 0.0063
0 2 6 6.3009 -0.0175
0 2 7 -5.7142 -0.1689
0 2 8 -4.3254 -0.0136
0 2 9 1.1712 0.0989
0 2 10 2.8123 0.0159
0 2 11 -0.9437 0.0526
0 2 12 -2.3079 0.0067
0 2 13 1.6226 -0.0650
0 2 14 2.2038 -0.0180
0 2 15 -1.3222 0.0019
0 2 16 -1.5135 0.0143
0 2 17 0.7636 -0.0012
0 2 18 0.2697 -0.0097
0 2 19 -0.5990 0.0286
0 2 20 0.5714 0.0005
0 2 21 0.3444 -0.0096
0 2 22 -0.5218 0.0152
0 4 0 4.8169 0.0996
0 4 1 -3.2445 0.0268
0 4 2 -3.4249 0.0075
0 4 3 2.4519 0.1528
0 4 4 0.6656 -0.0967
0 4 5 -1.2508 -0.2041
0 4 6 1.2315 0.0981
0 4 7 0.0930 0.1447
0 4 8 -1.9358 -0.0071
0 4 9 0.4398 -0.0526
0 4 10 2.3863 -0.0579
0 4 11 0.2527 -0.0017
0 4 12 -2.7792 0.0209
0 4 13 -1.8966 0.0007
0 4 14 2.6315 0.0393
0 4 15 3.0932 0.0190
0 4 16 -1.9383 -0.0339
0 4 17 -2.7866 -0.0182
0 4 18 1.1197 0.0006
0 4 19 1.5083 0.0030
0 4 20 -0.4242 -0.0042
0 4 21 -0.4770 -0.0017
0 6 0 3.2647 -0.0275
0 6 1 6.4613 -0.0267
0 6 2 -2.3470 0.0908
0 6 3 -4.4351 0.0327
0 6 4 0.5112 -0.1520
0 6 5 1.8809 -0.0185
0 6 6 0.7670 0.1824
0 6 7 -0.1255 0.0104
0 6 8 -1.1183 -0.1483
0 6 9 -0.6560 -0.0314
0 6 10 0.9033 0.0695
0 6 11 0.8537 0.0576
0 6 12 -0.2489 -0.0014
0 6 13 -0.6978 -0.0442
0 6 14 -0.6540 -0.0225
0 6 15 0.2911 -0.0017
0 6 16 1.1884 0.0098
0 6 17 0.1654 0.0232
0 6 18 -1.0182 0.0088
0 8 0 0.4125 -0.0620
0 8 1 -0.1058 0.0547
0 8 2 0.0443 0.0669
0 8 3 0.6967 -0.0599
0 8 4 -1.0692 -0.0659
0 8 5 -0.8120 0.0795
0 8 6 1.8898 0.0585
0 8 7 0.1697 -0.0978
0 8 8 -1.9171 -0.0466
0 8 9 0.3465 0.0804
0 8 10 1.2062 0.0386
0 8 11 -0.2315 -0.0215
0 8 12 -0.3253 -0.0374
0 8 13 -0.0403 -0.0339
0 8 14 -0.1965 0.0282
0 10 0 1.7568 0.0026
0 10 1 1.3069 0.0734
0 10 2 -1.4657 0.0050
0 10 3 -0.6687 -0.0572
0 10 4 0.6474 -0.0012
0 10 5 -0.2670 0.0467
0 10 6 0.2995 -0.0089
0 10 7 0.9498 -0.0383
0 10 8 -0.7179 0.0200
0 10 9 -0.9694 0.0281
0 10 10 0.4994 -0.0270
0 10 11 0.4224 -0.0147
1 1 0 -32.9181 -0.3073
1 1 1 -41.5576 0.2239
1 1 2 26.8791 -0.3577
1 1 3 33.0606 -0.9413
1 1 4 -16.0793 0.4802
1 1 5 -20.6697 0.8636
1 1 6 5.5840 -0.2137
1 1 7 9.6551 -0.4405
1 1 8 0.3836 0.0196
1 1 9 -3.5563 0.1728
1 1 10 -1.5989 -0.0227
1 1 11 1.6545 -0.0809
1 1 12 1.1384 0.0354
1 1 13 -0.9053 -0.0121
1 1 14 -1.1805 0.0202
1 1 15 -0.1615 0.1002
1 1 16 1.1988 -0.0468
1 1 17 0.8657 -0.1010
1 1 18 -0.4388 0.0118
1 1 19 -0.7360 0.0606
1 1 20 -0.2958 0.0143
1 1 21 0.3755 -0.0561
1 3 0 10.8504 0.2685
1 3 1 -0.8600 0.0952
1 3 2 -11.8437 -0.3019
1 3 3 -0.1269 -0.0940
1 3 4 10.8311 0.3837
1 3 5 1.0112 0.0142
1 3 6 -7.7401 -0.4078
1 3 7 -1.3155 0.0091
1 3 8 4.4850 0.2611
1 3 9 0.6566 0.0440
1 3 10 -3.0201 -0.0476
1 3 11 0.1152 -0.0605
1 3 12 3.1683 -0.0519
1 3 13 -0.0142 0.0078
1 3 14 -3.3156 0.0339
1 3 15 -0.4696 0.0296
1 3 16 2.5692 -0.0182
1 3 17 0.3459 -0.0155
1 3 18 -1.3493 0.0346
1 3 19 0.1369 0.0009
1 3 20 0.3786 -0.0262
1 3 21 -0.1592 -0.0083
1 5 1 -2.9395 -0.1344
1 5 2 6.0144 -0.1031
1 5 3 0.9495 0.0628
1 5 4 -2.0945 0.0730
1 5 5 0.4774 -0.0739
1 5 6 -1.0107 -0.0565
1 5 7 -0.8435 0.1179
1 5 8 2.4114 0.0428
1 5 9 0.8277 -0.1058
1 5 10 -2.4573 -0.0384
1 5 11 -1.2421 0.0211
1 5 12 1.5197 0.0312
1 5 13 1.9868 0.0580
1 5 14 -0.1287 0.0012
1 5 15 -2.2799 -0.0631
1 5 16 -0.8658 -0.0372
1 5 17 1.7418 0.0225
1 5 18 1.0722 0.0369
1 5 19 -0.8612 -0.0036
1 5 20 -0.7904 -0.0141
1 7 0 0.4418 -0.0405
1 7 1 -2.8556 -0.0914
1 7 2 -0.9160 0.0044
1 7 3 1.1663 0.0222
1 7 4 1.6118 0.0180
1 7 5 -0.0017 0.0138
1 7 6 -1.6621 -0.0091
1 7 7 -0.1844 -0.0170
1 7 8 1.0718 -0.0259
1 7 9 0.1226 0.0097
1 7 10 -0.4287 0.0445
1 7 11 -0.2802 -0.0070
1 7 12 0.0322 -0.0171
1 7 13 0.3557 0.0060
1 7 14 0.1516 -0.0273
1 9 0 -2.4620 -0.0544
1 9 1 -0.0752 -0.0153
1 9 2 2.0774 0.0010
1 9 3 -0.6599 0.0121
1 9 4 -0.8760 0.0402
1 9 5 1.1418 -0.0117
1 9 6 -0.6013 -0.0614
1 9 7 -1.0129 0.0046
1 9 8 1.3646 0.0543
1 9 9 0.6294 0.0195
1 9 10 -1.0106 -0.0245
1 9 11 -0.2785 -0.0486
1 9 12 0.2227 -0.0003
1 9 13 -0.0707 0.0504
1 11 0 -0.8335 0.0026
1 11 1 -0.8040 0.0193
1 11 2 0.5071 -0.0204
1 11 3 0.2050 0.0125
1 11 4 -0.0050 0.0268
1 11 5 0.5104 -0.0427
2 0 2 -48.4994 1.7318
2 0 4 30.7403 -1.9160
2 0 6 -14.1128 1.2012
2 0 8 4.2105 -0.4916
2 0 10 -0.8093 0.1502
2 0 12 -0.3462 0.0388
2 0 14 1.7959 -0.2067
2 0 16 -2.5314 0.2516
2 0 18 1.6289 -0.1683
2 0 20 -0.3899 0.0942
2 2 0 -10.7661 -0.3143
2 2 1 27.4384 0.1656
2 2 2 13.2552 0.0930
2 2 3 -20.8706 0.1120
2 2 4 -13.3361 0.0302
2 2 5 12.1978 0.0361
2 2 6 10.8323 -0.0297
2 2 7 -5.1105 -0.1842
2 2 8 -7.0950 -0.0073
2 2 9 1.8611 0.0858
2 2 10 4.0309 0.0060
2 2 11 -1.1996 0.0599
2 2 12 -2.4792 0.0192
2 2 13 0.6188 -0.0590
2 2 14 1.7190 -0.0253
2 2 15 0.3080 0.0025
2 2 16 -0.7921 0.0132
2 2 17 -0.5519 -0.0107
2 2 18 -0.1876 -0.0036
2 2 19 0.1615 0.0340
2 2 20 0.5262 -0.0061
2 2 21 -0.0523 -0.0105
2 4 0 4.5725 0.0663
2 4 1 -6.2489 0.0028
2 4 2 -1.4018 0.0354
2 4 3 6.9320 0.1621
2 4 4 -1.8075 -0.1051
2 4 5 -5.5024 -0.2010
2 4 6 3.0739 0.0792
2 4 7 2.9625 0.1410
2 4 8 -2.9441 0.0191
2 4 9 -0.9132 -0.0524
2 4 10 2.7406 -0.0646
2 4 11 0.4851 -0.0002
2 4 12 -2.5757 0.0117
2 4 13 -1.3062 -0.0020
2 4 14 1.9895 0.0407
2 4 15 1.9374 0.0227
2 4 16 -1.1204 -0.0214
2 4 17 -1.6124 -0.0215
2 4 18 0.3907 -0.0135
2 4 19 0.9016 0.0069
2 4 20 0.0483 0.0065
2 4 21 -0.5020 -0.0081
2 6 0 3.4157 -0.0357
2 6 1 4.5919 -0.0216
2 6 2 -1.9670 0.0996
2 6 3 -1.7565 0.0243
2 6 4 -0.1411 -0.1556
2 6 7 1.3284 0.0087
2 6 8 -1.6218 -0.1292
2 6 9 -1.5713 -0.0390
2 6 10 1.1677 0.0497
2 6 11 1.6056 0.0644
2 6 12 -0.4015 0.0129
2 6 13 -1.3507 -0.0394
2 6 14 -0.3794 -0.0315
2 6 15 0.7336 -0.0133
2 6 16 0.7828 0.0154
2 6 17 -0.0314 0.0306
2 6 18 -0.7479 0.0035
2 8 0 0.7473 -0.0700
2 8 1 -0.7918 0.0584
2 8 2 -0.5541 0.0688
2 8 3 1.8368 -0.0628
2 8 4 -0.2830 -0.0597
2 8 5 -1.8207 0.0786
2 8 6 1.0267 0.0465
2 8 7 0.8031 -0.0889
2 8 8 -1.1229 -0.0340
2 8 9 -0.0003 0.0633
2 8 10 0.6314 0.0311
2 8 11 -0.0122 -0.0043
2 8 12 -0.0391 -0.0366
2 8 13 -0.2281 -0.0417
2 8 14 -0.2499 0.0298
2 10 0 1.7005 -0.0034
2 10 1 1.1200 0.0806
2 10 2 -1.2168 0.0105
2 10 3 -0.4182 -0.0630
2 10 4 0.3556 -0.0026
2 10 5 -0.4036 0.0479
2 10 6 0.3953 -0.0118
2 10 7 0.9669 -0.0326
2 10 8 -0.4851 0.0250
2 10 9 -0.9995 0.0169
2 10 10 0.0513 -0.0307
3 1 0 -25.4670 -0.1279
3 1 1 -36.5925 0.3943
3 1 2 17.2748 -0.4355
3 1 3 28.4211 -0.9627
3 1 4 -7.9708 0.4339
3 1 5 -18.1210 0.7730
3 1 6 1.3059 -0.1289
3 1 7 9.5597 -0.3399
3 1 8 1.2048 -0.0362
3 1 9 -4.5920 0.1091
3 1 10 -1.1913 0.0093
3 1 11 2.0449 -0.0409
3 1 12 1.2813 0.0076
3 1 13 -0.0513 -0.0388
3 1 14 -1.9456 0.0360
3 1 15 -1.4705 0.1089
3 1 16 1.8463 -0.0434
3 1 17 1.6951 -0.0974
3 1 18 -0.7414 0.0018
3 1 19 -0.9380 0.0572
3 1 20 -0.0694 0.0193
3 1 21 0.2945 -0.0534
3 3 0 12.2571 0.2561
3 3 1 4.1660 0.0947
3 3 2 -15.2754 -0.2898
3 3 3 -5.2439 -0.0721
3 3 4 14.7653 0.3675
3 3 5 4.8270 -0.0009
3 3 6 -10.9013 -0.3726
3 3 7 -3.2773 -0.0015
3 3 8 6.3494 0.2136
3 3 9 1.2944 0.0583
3 3 10 -3.4489 -0.0124
3 3 11 -0.1269 -0.0555
3 3 12 2.1729 -0.0667
3 3 13 0.2381 -0.0047
3 3 14 -1.3076 0.0420
3 3 15 -0.6251 0.0294
3 3 16 0.4093 -0.0287
3 3 17 0.4372 -0.0045
3 3 18 0.1578 0.0429
3 3 19 -0.1292 -0.0105
3 3 20 -0.2301 -0.0295
3 3 21 0.2419 0.0028
3 5 1 0.2980 -0.1128
3 5 2 5.3350 -0.1042
3 5 3 -2.6981 0.0561
3 5 4 -1.5236 0.0651
3 5 5 3.0995 -0.0767
3 5 6 -1.1823 -0.0360
3 5 7 -2.0848 0.1126
3 5 8 2.4211 0.0202
3 5 9 1.2277 -0.0841
3 5 10 -2.6158 -0.0245
3 5 11 -1.2785 -0.0051
3 5 12 1.9660 0.0208
3 5 13 1.6560 0.0704
3 5 14 -0.8337 0.0158
3 5 15 -1.5344 -0.0585
3 5 16 -0.1420 -0.0517
3 5 17 0.9048 0.0118
3 5 18 0.6615 0.0466
3 5 19 -0.3794 0.0050
3 7 0 -0.2074 -0.0260
3 7 1 -0.9791 -0.0916
3 7 2 -0.4809 -0.0070
3 7 3 -1.1392 0.0203
3 7 4 1.2947 0.0226
3 7 5 1.9272 0.0170
3 7 6 -1.3008 -0.0060
3 7 7 -1.4885 -0.0235
3 7 8 0.5598 -0.0315
3 7 9 0.9499 0.0196
3 7 10 0.1804 0.0453
3 7 11 -0.8188 -0.0141
3 7 12 -0.4703 -0.0121
3 7 13 0.7275 0.0060
3 7 14 0.3779 -0.0312
3 9 0 -2.5958 -0.0468
3 9 1 0.1268 -0.0228
3 9 2 2.2425 -0.0048
3 9 3 -0.7400 0.0190
3 9 4 -1.1203 0.0396
3 9 5 0.8920 -0.0138
3 9 6 -0.2202 -0.0543
3 9 7 -0.6025 -0.0007
3 9 8 0.8770 0.0441
3 9 9 0.4020 0.0299
3 9 10 -0.5731 -0.0170
3 9 11 -0.4022 -0.0576
3 9 12 -0.0256 -0.0008
3 9 13 0.2978 0.0538
3 11 0 -0.6712 0.0075
3 11 1 -0.4594 0.0100
3 11 2 0.2151 -0.0247
3 11 3 -0.1841 0.0232
3 11 4 0.2609 0.0270
3 11 5 0.6741 -0.0508
4 0 0 46.3590 -0.6063
4 0 2 -34.2640 1.7702
4 0 4 20.4518 -1.7238
4 0 6 -9.9172 0.9453
4 0 8 4.4235 -0.3001
4 0 10 -1.8584 0.0290
4 0 12 -0.6574 0.1179
4 0 14 3.0481 -0.2438
4 0 16 -3.3867 0.2504
4 0 18 1.7443 -0.1548
4 0 20 -0.2826 0.0850
4 2 0 -15.5992 -0.2836
4 2 1 19.6845 0.0626
4 2 2 18.8648 0.0598
4 2 3 -14.5681 0.1207
4 2 4 -17.8791 0.0520
4 2 5 8.9101 0.0648
4 2 6 13.4086 -0.0348
4 2 7 -4.6071 -0.1829
4 2 8 -7.9700 -0.0078
4 2 9 2.3325 0.0632
4 2 10 3.9140 -0.0008
4 2 11 -0.8094 0.0668
4 2 12 -1.8043 0.0326
4 2 13 -0.9707 -0.0530
4 2 14 0.6904 -0.0359
4 2 15 2.1459 0.0062
4 2 16 0.2052 0.0167
4 2 17 -1.8219 -0.0232
4 2 18 -0.6774 -0.0024
4 2 19 0.8317 0.0428
4 2 20 0.4398 -0.0085
4 2 21 -0.3511 -0.0166
4 4 0 3.9567 0.0325
4 4 1 -10.9648 -0.0081
4 4 2 0.1063 0.0589
4 4 3 11.5173 0.1524
4 4 4 -3.0105 -0.1028
4 4 5 -8.7259 -0.1845
4 4 6 3.4431 0.0503
4 4 7 4.5176 0.1328
4 4 8 -2.7395 0.0470
4 4 9 -1.2205 -0.0524
4 4 10 2.2748 -0.0681
4 4 11 -0.0509 0.0014
4 4 12 -1.8883 0.0028
4 4 13 -0.0313 -0.0027
4 4 14 1.1095 0.0372
4 4 15 0.1917 0.0219
4 4 16 -0.2154 -0.0040
4 4 17 -0.0973 -0.0190
4 4 18 -0.3469 -0.0317
4 4 19 0.1986 0.0051
4 4 20 0.4827 0.0224
4 6 0 3.6452 -0.0404
4 6 1 1.6958 -0.0188
4 6 2 -1.7714 0.1025
4 6 3 0.7676 0.0174
4 6 4 -0.4391 -0.1508
4 6 7 1.9206 0.0077
4 6 8 -1.6251 -0.1031
4 6 9 -2.0113 -0.0450
4 6 10 1.0669 0.0272
4 6 11 2.1805 0.0660
4 6 12 -0.4342 0.0265
4 6 13 -1.9034 -0.0299
4 6 14 -0.0224 -0.0369
4 6 15 1.0656 -0.0256
4 6 16 0.2549 0.0158
4 6 17 -0.1397 0.0364
4 6 18 -0.4167 0.0040
4 8 0 1.4652 -0.0793
4 8 1 -1.6375 0.0609
4 8 2 -1.3119 0.0724
4 8 3 2.6109 -0.0629
4 8 4 0.5993 -0.0561
4 8 5 -2.1433 0.0726
4 8 6 -0.0161 0.0377
4 8 7 0.7584 -0.0741
4 8 8 -0.0812 -0.0241
4 8 9 0.1158 0.0429
4 8 10 -0.1091 0.0244
4 8 11 -0.0129 0.0122
4 8 12 0.2261 -0.0336
4 8 13 -0.3600 -0.0467
4 8 14 -0.1459 0.0263
4 10 0 1.5370 -0.0079
4 10 1 0.8178 0.0875
4 10 2 -0.8493 0.0124
4 10 3 -0.3137 -0.0675
4 10 4 -0.0332 0.0011
4 10 5 -0.1501 0.0473
4 10 6 0.5541 -0.0195
4 10 7 0.5109 -0.0261
4 10 8 -0.2941 0.0327
4 10 9 -0.6485 0.0074
4 10 10 -0.3727 -0.0348
5 1 0 -13.4545 0.0227
5 1 1 -28.7502 0.4877
5 1 2 6.0948 -0.4618
5 1 3 22.2120 -0.9102
5 1 4 -0.9005 0.3603
5 1 5 -14.9334 0.6462
5 1 6 -1.0174 -0.0531
5 1 7 8.9730 -0.2348
5 1 8 0.7356 -0.0709
5 1 9 -4.8500 0.0506
5 1 10 -0.5235 0.0289
5 1 11 1.6018 -0.0077
5 1 12 1.5453 -0.0159
5 1 13 1.2162 -0.0557
5 1 14 -2.6072 0.0503
5 1 15 -2.6578 0.1069
5 1 16 2.1842 -0.0414
5 1 17 2.1766 -0.0861
5 1 18 -0.8053 -0.0041
5 1 19 -0.8928 0.0481
5 1 20 0.0385 0.0212
5 1 21 0.1567 -0.0452
5 3 0 13.8628 0.2385
5 3 1 10.5043 0.0862
5 3 2 -17.2681 -0.2666
5 3 3 -10.0819 -0.0458
5 3 4 16.1469 0.3318
5 3 5 7.4539 -0.0091
5 3 6 -11.3301 -0.3180
5 3 7 -4.0942 -0.0208
5 3 8 6.0044 0.1569
5 3 9 1.3499 0.0730
5 3 10 -2.3951 0.0229
5 3 11 -0.1869 -0.0465
5 3 12 0.3312 -0.0807
5 3 13 0.3178 -0.0193
5 3 14 1.0417 0.0521
5 3 15 -0.5253 0.0306
5 3 16 -1.7248 -0.0420
5 3 17 0.3379 0.0033
5 3 18 1.4665 0.0541
5 3 19 -0.2910 -0.0184
5 3 20 -0.6757 -0.0371
5 3 21 0.5004 0.0117
5 5 0 -7.7429 0.1610
5 5 1 3.7592 -0.0936
5 5 2 4.8365 -0.1081
5 5 3 -5.1320 0.0525
5 5 4 -1.5825 0.0579
5 5 5 3.9193 -0.0782
5 5 6 -0.6034 -0.0151
5 5 7 -1.8637 0.1020
5 5 8 1.8329 -0.0018
5 5 9 0.8375 -0.0591
5 5 10 -2.4280 -0.0108
5 5 11 -0.9541 -0.0279
5 5 12 2.3015 0.0096
5 5 13 1.0862 0.0751
5 5 14 -1.5659 0.0292
5 5 15 -0.6170 -0.0469
5 5 16 0.6217 -0.0615
5 5 17 0.0289 -0.0036
5 5 18 0.2393 0.0507
5 5 19 0.0515 0.0180
5 7 0 -0.9741 -0.0126
5 7 1 1.0586 -0.0935
5 7 2 -0.0486 -0.0155
5 7 3 -2.6995 0.0224
5 7 4 0.9640 0.0238
5 7 5 2.7229 0.0156
5 7 6 -0.8078 -0.0012
5 7 7 -1.8164 -0.0260
5 7 8 -0.1501 -0.0361
5 7 9 1.1575 0.0257
5 7 10 0.8897 0.0435
5 7 11 -1.0016 -0.0181
5 7 12 -0.8806 -0.0057
5 7 13 0.8688 0.0056
5 7 14 0.4041 -0.0338
5 9 0 -2.6030 -0.0396
5 9 1 0.3810 -0.0262
5 9 2 2.1460 -0.0082
5 9 3 -0.5786 0.0197
5 9 4 -1.1459 0.0357
5 9 5 0.2115 -0.0093
5 9 6 0.0923 -0.0439
5 9 7 0.2295 -0.0100
5 9 8 0.3467 0.0313
5 9 9 -0.0901 0.0394
5 9 10 -0.0847 -0.0077
5 9 11 -0.4455 -0.0616
5 9 12 -0.2892 -0.0033
5 11 0 -0.4617 0.0139
5 11 1 -0.0584 -0.0006
5 11 2 -0.1427 -0.0284
5 11 3 -0.4137 0.0330
5 11 4 0.6190 0.0252
5 11 5 0.5652 -0.0564
6 0 0 28.9617 -0.7473
6 0 2 -19.3065 1.6670
6 0 4 11.6543 -1.4503
6 0 6 -7.2664 0.6802
6 0 8 4.8859 -0.1305
6 0 10 -2.1804 -0.0709
6 0 12 -1.4848 0.1795
6 0 14 3.9898 -0.2656
6 0 16 -3.4960 0.2410
6 0 18 1.3072 -0.1404
6 2 0 -20.2842 -0.2629
6 2 1 10.4705 -0.0008
6 2 2 22.2003 0.0355
6 2 3 -8.0528 0.1062
6 2 4 -18.9764 0.0650
6 2 5 5.8380 0.0833
6 2 6 12.7283 -0.0327
6 2 7 -3.9199 -0.1596
6 2 8 -6.6576 -0.0107
6 2 9 2.0934 0.0297
6 2 10 2.7185 -0.0099
6 2 11 0.2355 0.0741
6 2 12 -0.7281 0.0497
6 2 13 -2.5950 -0.0464
6 2 14 -0.4119 -0.0502
6 2 15 3.4580 0.0088
6 2 16 1.0861 0.0244
6 2 17 -2.4776 -0.0317
6 2 18 -0.9959 -0.0065
6 2 19 1.1041 0.0476
6 2 20 0.3205 -0.0053
6 2 21 -0.4621 -0.0216
6 4 0 3.2463 0.0031
6 4 1 -14.5971 -0.0069
6 4 2 0.5330 0.0739
6 4 3 13.6799 0.1285
6 4 4 -2.4325 -0.0897
6 4 5 -9.2943 -0.1588
6 4 6 2.0912 0.0157
6 4 7 4.1457 0.1196
6 4 8 -1.3377 0.0722
6 4 9 -0.5817 -0.0481
6 4 10 1.1802 -0.0675
6 4 11 -0.8994 -0.0015
6 4 12 -1.0023 -0.0053
6 4 13 1.3077 0.0011
6 4 14 0.3090 0.0314
6 4 15 -1.4753 0.0164
6 4 16 0.4730 0.0119
6 4 17 1.2143 -0.0115
6 4 18 -0.8409 -0.0459
6 4 19 -0.3317 -0.0018
6 4 20 0.7157 0.0350
6 6 0 3.4634 -0.0439
6 6 1 -0.7632 -0.0170
6 6 2 -1.3831 0.1003
6 6 3 1.8136 0.0128
6 6 4 -0.6538 -0.1369
6 6 5 -1.5567 0.0021
6 6 6 1.5082 0.1283
6 6 7 1.2839 0.0097
6 6 8 -1.2632 -0.0726
6 6 9 -1.7575 -0.0494
6 6 10 0.6893 0.0051
6 6 11 2.3187 0.0623
6 6 12 -0.3509 0.0367
6 6 13 -2.0878 -0.0168
6 6 14 0.3029 -0.0380
6 6 15 1.1251 -0.0361
6 6 16 -0.2137 0.0122
6 6 17 -0.1405 0.0378
6 6 18 -0.1649 0.0080
6 8 0 1.9195 -0.0886
6 8 1 -2.2449 0.0615
6 8 2 -1.5620 0.0770
6 8 3 2.6723 -0.0605
6 8 4 0.9805 -0.0545
6 8 5 -1.6702 0.0636
6 8 6 -0.7213 0.0310
6 8 7 0.1625 -0.0572
6 8 8 0.7425 -0.0157
6 8 9 0.4567 0.0229
6 8 10 -0.6247 0.0179
6 8 11 -0.0154 0.0258
6 8 12 0.2328 -0.0287
6 8 13 -0.5678 -0.0489
6 8 14 0.1569 0.0188
6 10 0 1.2766 -0.0097
6 10 1 0.3676 0.0932
6 10 2 -0.4167 0.0106
6 10 3 -0.2988 -0.0696
6 10 4 -0.4244 0.0074
6 10 5 0.3508 0.0440
6 10 6 0.6934 -0.0268
6 10 7 -0.2116 -0.0190
6 10 8 -0.1314 0.0369
6 10 9 -0.0984 0.0007
6 10 10 -0.7050 -0.0342
7 1 0 -1.3655 0.1165
7 1 1 -19.7705 0.4960
7 1 2 -2.7167 -0.4336
7 1 3 15.5454 -0.7958
7 1 4 3.0122 0.2732
7 1 5 -11.2539 0.5020
7 1 6 -1.1740 0.0021
7 1 7 7.4309 -0.1390
7 1 8 -0.2893 -0.0827
7 1 9 -3.9448 0.0047
7 1 10 -0.1865 0.0385
7 1 11 0.4555 0.0163
7 1 12 1.9566 -0.0367
7 1 13 2.3483 -0.0646
7 1 14 -2.8735 0.0644
7 1 15 -3.1461 0.0997
7 1 16 1.9581 -0.0437
7 1 17 1.9779 -0.0733
7 1 18 -0.5123 -0.0019
7 1 19 -0.5238 0.0383
7 1 20 -0.0094 0.0163
7 3 0 14.0582 0.2224
7 3 1 14.9294 0.0722
7 3 2 -16.2880 -0.2369
7 3 3 -12.3025 -0.0218
7 3 4 13.9605 0.2809
7 3 5 7.8310 -0.0076
7 3 6 -8.6987 -0.2485
7 3 7 -3.6921 -0.0439
7 3 8 3.7103 0.0933
7 3 9 1.1097 0.0818
7 3 10 -0.5116 0.0588
7 3 11 -0.2719 -0.0305
7 3 12 -1.4938 -0.0942
7 3 13 0.3022 -0.0370
7 3 14 2.8413 0.0610
7 3 15 -0.2266 0.0350
7 3 16 -3.1059 -0.0520
7 3 17 0.0918 0.0045
7 3 18 2.1455 0.0614
7 3 19 -0.3257 -0.0188
7 3 20 -0.8191 -0.0430
7 5 0 -6.7245 0.1662
7 5 1 5.4926 -0.0798
7 5 2 4.3261 -0.1118
7 5 3 -4.9593 0.0506
7 5 4 -2.0523 0.0508
7 5 5 2.3899 -0.0751
7 5 6 0.4900 0.0029
7 5 7 -0.2622 0.0852
7 5 8 0.7915 -0.0183
7 5 9 -0.0471 -0.0335
7 5 10 -1.8608 -0.0010
7 5 11 -0.5447 -0.0445
7 5 12 2.3105 -0.0001
7 5 14 -2.0065 0.0396
7 5 15 0.1550 -0.0334
7 5 16 1.1398 -0.0653
7 5 17 -0.5848 -0.0163
7 5 18 -0.0511 0.0482
7 5 19 0.2531 0.0280
7 7 0 -1.1916 -0.0007
7 7 1 2.2951 -0.0954
7 7 2 -0.1556 -0.0201
7 7 3 -2.8303 0.0270
7 7 4 1.0202 0.0202
7 7 5 2.1230 0.0112
7 7 6 -0.5360 0.0069
7 7 8 -0.6636 -0.0405
7 7 9 0.7973 0.0285
7 7 10 1.2846 0.0395
7 7 11 -0.8176 -0.0188
7 7 12 -0.8886 0.0017
7 7 13 0.7342 0.0041
7 9 0 -2.1685 -0.0340
7 9 1 0.6864 -0.0255
7 9 2 1.5535 -0.0088
7 9 3 -0.2971 0.0157
7 9 4 -0.8073 0.0294
7 9 5 -0.5967 -0.0019
7 9 6 0.2271 -0.0328
7 9 7 1.0812 -0.0179
7 9 8 -0.1104 0.0194
7 9 9 -0.5039 0.0432
7 9 10 0.3513 0.0004
7 9 11 -0.5717 -0.0587
7 9 12 -0.5237 -0.0061
7 11 0 -0.3432 0.0205
7 11 1 0.2705 -0.0118
7 11 2 -0.3936 -0.0310
7 11 3 -0.3932 0.0400
7 11 4 0.8889 0.0223
8 0 0 12.6758 -0.7550
8 0 2 -7.6100 1.4485
8 0 4 5.9333 -1.1353
8 0 6 -5.7530 0.4328
8 0 8 4.6039 0.0086
8 0 10 -1.3657 -0.1498
8 0 12 -2.4912 0.2260
8 0 14 4.0881 -0.2765
8 0 16 -2.5932 0.2289
8 0 18 0.3296 -0.1292
8 2 0 -21.8082 -0.2510
8 2 1 2.6646 -0.0214
8 2 2 21.1080 0.0218
8 2 3 -3.0504 0.0775
8 2 4 -15.8067 0.0673
8 2 5 3.4079 0.0858
8 2 6 9.0877 -0.0255
8 2 7 -2.7980 -0.1176
8 2 8 -3.9508 -0.0111
8 2 9 1.0245 -0.0083
8 2 10 1.2092 -0.0239
8 2 11 1.5708 0.0782
8 2 12 0.1816 0.0686
8 2 13 -3.6327 -0.0366
8 2 14 -1.1712 -0.0633
8 2 15 3.7503 0.0059
8 2 16 1.5658 0.0314
8 2 17 -2.2933 -0.0310
8 2 18 -1.0218 -0.0118
8 2 19 0.9327 0.0436
8 2 20 0.1669 0.0005
8 4 0 2.7041 -0.0178
8 4 1 -14.8643 0.0020
8 4 2 -0.2185 0.0782
8 4 3 12.1471 0.0978
8 4 4 -0.3158 -0.0683
8 4 5 -7.0132 -0.1287
8 4 6 -0.4671 -0.0178
8 4 7 2.3305 0.1006
8 4 8 0.6809 0.0891
8 4 9 0.3319 -0.0360
8 4 10 -0.0558 -0.0610
8 4 11 -1.4379 -0.0106
8 4 12 -0.2673 -0.0135
8 4 13 2.1299 0.0077
8 4 14 -0.1781 0.0269
8 4 15 -2.5234 0.0104
8 4 16 0.7898 0.0206
8 4 17 1.9354 -0.0045
8 4 18 -0.9933 -0.0501
8 4 19 -0.5327 -0.0088
8 4 20 0.7082 0.0382
8 6 0 2.5202 -0.0470
8 6 1 -1.6274 -0.0159
8 6 2 -0.5825 0.0930
8 6 3 0.8797 0.0119
8 6 4 -0.9430 -0.1149
8 6 5 0.2787 -0.0003
8 6 6 1.2566 0.0954
8 6 7 -0.2408 0.0164
8 6 8 -0.6986 -0.0418
8 6 9 -0.9944 -0.0529
8 6 10 0.1584 -0.0136
8 6 11 1.9803 0.0541
8 6 12 -0.1593 0.0433
8 6 13 -1.7972 -0.0022
8 6 14 0.4709 -0.0378
8 6 15 0.8790 -0.0429
8 6 16 -0.4515 0.0100
8 6 17 -0.0808 0.0340
8 8 0 1.5864 -0.0960
8 8 1 -2.2892 0.0594
8 8 2 -0.9643 0.0804
8 8 3 1.9774 -0.0556
8 8 4 0.6537 -0.0523
8 8 5 -0.6536 0.0536
8 8 6 -0.8953 0.0245
8 8 7 -0.5957 -0.0417
8 8 8 1.1106 -0.0080
8 8 9 0.6851 0.0070
8 8 10 -0.7049 0.0119
8 8 11 0.1656 0.0345
8 8 12 -0.0912 -0.0235
8 8 13 -0.8875 -0.0476
8 10 0 0.9319 -0.0083
8 10 1 -0.1917 0.0973
8 10 2 -0.0220 0.0058
8 10 3 -0.2993 -0.0696
8 10 4 -0.6694 0.0130
8 10 5 0.8760 0.0393
8 10 6 0.6988 -0.0282
8 10 7 -0.9044 -0.0127
8 10 8 0.0314 0.0319
8 10 9 0.4072 -0.0027
9 1 0 6.6933 0.1474
9 1 1 -11.5584 0.4361
9 1 2 -6.6435 -0.3645
9 1 3 9.5459 -0.6440
9 1 4 3.2813 0.1881
9 1 5 -7.4283 0.3580
9 1 6 0.0326 0.0344
9 1 7 4.9872 -0.0587
9 1 8 -0.9655 -0.0796
9 1 9 -2.1207 -0.0300
9 1 10 -0.4906 0.0446
9 1 11 -0.8796 0.0356
9 1 12 2.3458 -0.0555
9 1 13 2.8404 -0.0726
9 1 14 -2.5576 0.0762
9 1 15 -2.7073 0.0951
9 1 16 1.1854 -0.0480
9 1 17 1.1421 -0.0656
9 1 18 0.0175 0.0056
9 1 19 0.0427 0.0328
9 1 20 -0.1193 0.0065
9 3 0 11.8983 0.2087
9 3 1 15.2779 0.0570
9 3 2 -12.1732 -0.2034
9 3 3 -11.0107 -0.0061
9 3 4 8.8474 0.2213
9 3 5 6.1221 0.0024
9 3 6 -4.1337 -0.1722
9 3 7 -2.6417 -0.0633
9 3 8 0.6654 0.0291
9 3 9 0.9858 0.0789
9 3 10 1.1902 0.0915
9 3 11 -0.5105 -0.0075
9 3 12 -2.5434 -0.1031
9 3 13 0.2350 -0.0547
9 3 14 3.5773 0.0631
9 3 15 0.1617 0.0402
9 3 16 -3.4556 -0.0522
9 3 17 -0.1747 0.0013
9 3 18 2.1142 0.0587
9 3 19 -0.3042 -0.0132
9 3 20 -0.6791 -0.0412
9 5 0 -5.0457 0.1677
9 5 1 4.5228 -0.0708
9 5 2 3.6764 -0.1124
9 5 3 -2.1952 0.0472
9 5 4 -2.6309 0.0440
9 5 5 -0.7431 -0.0650
9 5 6 1.7128 0.0145
9 5 7 1.8252 0.0633
9 5 8 -0.4011 -0.0254
9 5 9 -0.8098 -0.0102
9 5 10 -1.0291 0.0027
9 5 11 -0.3573 -0.0542
9 5 12 1.9207 -0.0074
9 5 13 0.2300 0.0671
9 5 14 -1.9801 0.0474
9 5 15 0.5946 -0.0240
9 5 16 1.2546 -0.0655
9 5 17 -0.7967 -0.0201
9 5 18 -0.1411 0.0428
9 7 0 -0.5600 0.0087
9 7 1 2.2067 -0.0955
9 7 2 -0.8855 -0.0203
9 7 3 -1.5774 0.0313
9 7 4 1.4427 0.0115
9 7 5 0.5752 0.0066
9 7 6 -0.5196 0.0178
9 7 8 -0.8299 -0.0446
9 7 9 0.1866 0.0284
9 7 10 1.1894 0.0341
9 7 11 -0.3944 -0.0161
9 7 12 -0.4367 0.0085
9 7 13 0.3658 0.0003
9 9 0 -1.1907 -0.0307
9 9 1 0.9431 -0.0215
9 9 2 0.5307 -0.0058
9 9 3 0.0008 0.0092
9 9 4 -0.2243 0.0212
9 9 5 -1.2397 0.0045
9 9 6 0.2346 -0.0227
9 9 7 1.6100 -0.0205
9 9 8 -0.4440 0.0110
9 9 9 -0.6080 0.0394
9 9 10 0.6489 0.0047
9 9 11 -0.8240 -0.0503
9 11 0 -0.3717 0.0263
9 11 1 0.4150 -0.0225
9 11 2 -0.4142 -0.0328
9 11 3 -0.1233 0.0429
10 0 0 1.7135 -0.6590
10 0 2 -1.3880 1.1634
10 0 4 3.4540 -0.8178
10 0 6 -4.6213 0.2163
10 0 8 3.1446 0.1221
10 0 10 0.2979 -0.2155
10 0 12 -3.1513 0.2627
10 0 14 3.1802 -0.2804
10 0 16 -0.9565 0.2161
10 0 18 -0.8108 -0.1209
10 2 0 -18.7692 -0.2419
10 2 1 -1.7317 -0.0117
10 2 2 15.6184 0.0177
10 2 3 -0.4414 0.0466
10 2 4 -9.6050 0.0595
10 2 5 1.7238 0.0735
10 2 6 4.1645 -0.0162
10 2 7 -1.2545 -0.0689
10 2 8 -1.2242 -0.0066
10 2 9 -0.5330 -0.0395
10 2 10 0.1697 -0.0402
10 2 11 2.6534 0.0738
10 2 12 0.5827 0.0820
10 2 13 -3.7327 -0.0221
10 2 14 -1.4421 -0.0671
10 2 15 3.0482 -0.0025
10 2 16 1.5896 0.0307
10 2 17 -1.5101 -0.0219
10 2 18 -0.7631 -0.0123
10 2 19 0.5321 0.0316
10 2 20 -0.0269 0.0033
10 4 0 2.4269 -0.0287
10 4 1 -11.2845 0.0134
10 4 2 -1.7113 0.0723
10 4 3 7.5679 0.0677
10 4 4 2.4309 -0.0438
10 4 5 -3.1420 -0.0983
10 4 6 -3.1715 -0.0435
10 4 7 0.2645 0.0761
10 4 8 2.4432 0.0940
10 4 9 0.7731 -0.0164
10 4 10 -0.9006 -0.0484
10 4 11 -1.3071 -0.0233
10 4 12 0.0931 -0.0219
10 4 13 2.2267 0.0125
10 4 14 -0.3266 0.0247
10 4 15 -2.7897 0.0093
10 4 16 0.7995 0.0218
10 4 17 1.9901 -0.0038
10 4 18 -0.8907 -0.0447
10 4 19 -0.4133 -0.0099
10 6 0 0.9305 -0.0487
10 6 1 -0.6685 -0.0162
10 6 2 0.4739 0.0809
10 6 3 -1.4369 0.0156
10 6 4 -1.2300 -0.0878
10 6 5 2.6728 -0.0093
10 6 6 0.9201 0.0615
10 6 7 -1.7895 0.0269
10 6 8 -0.0806 -0.0151
10 6 9 -0.1823 -0.0550
10 6 10 -0.3870 -0.0270
10 6 11 1.3286 0.0431
10 6 12 0.1034 0.0474
10 6 13 -1.1151 0.0114
10 6 14 0.4224 -0.0395
10 6 15 0.4206 -0.0453
10 6 16 -0.3939 0.0139
10 6 17 -0.0260 0.0268
10 8 0 0.4676 -0.0995
10 8 1 -1.6581 0.0545
10 8 2 0.2320 0.0804
10 8 3 0.7751 -0.0481
10 8 4 -0.0732 -0.0481
10 8 5 0.4669 0.0430
10 8 6 -0.7270 0.0175
10 8 7 -1.1267 -0.0291
10 8 8 1.0727 -0.0012
10 8 9 0.6072 -0.0032
10 8 10 -0.3798 0.0075
10 8 11 0.5272 0.0371
10 8 12 -0.6355 -0.0199
10 8 13 -1.2071 -0.0423
10 10 0 0.5340 -0.0046
10 10 1 -0.6931 0.0995
10 10 2 0.2252 -0.0003
10 10 3 -0.2973 -0.0686
10 10 4 -0.6629 0.0155
10 10 5 1.2316 0.0346
10 10 6 0.5327 -0.0215
10 10 7 -1.3079 -0.0083
10 10 8 0.1633 0.0168
11 1 0 8.7125 0.1297
11 1 1 -5.6140 0.3387
11 1 2 -5.5091 -0.2769
11 1 3 5.0795 -0.4810
11 1 4 1.0238 0.1158
11 1 5 -3.9832 0.2257
11 1 6 1.3470 0.0506
11 1 7 2.2131 0.0079
11 1 8 -0.7372 -0.0740
11 1 9 -0.0822 -0.0608
11 1 10 -1.3007 0.0531
11 1 11 -1.8256 0.0582
11 1 12 2.4598 -0.0700
11 1 13 2.5368 -0.0865
11 1 14 -1.7209 0.0801
11 1 15 -1.6095 0.0979
11 1 16 0.1871 -0.0471
11 1 17 0.0764 -0.0653
11 1 18 0.4851 0.0106
11 1 19 0.5494 0.0335
11 1 20 -0.1445 -0.0014
11 3 0 7.7240 0.1938
11 3 1 11.4671 0.0452
11 3 2 -6.2873 -0.1678
11 3 3 -7.0667 -0.0013
11 3 4 2.7860 0.1605
11 3 5 3.4657 0.0163
11 3 6 0.4094 -0.0993
11 3 7 -1.7191 -0.0724
11 3 8 -1.6952 -0.0269
11 3 9 1.2004 0.0633
11 3 10 1.9392 0.1144
11 3 11 -0.8364 0.0176
11 3 12 -2.5810 -0.1028
11 3 13 0.1077 -0.0664
11 3 14 3.3430 0.0555
11 3 15 0.5045 0.0403
11 3 16 -3.0211 -0.0418
11 3 17 -0.3053 -0.0002
11 3 18 1.6209 0.0457
11 3 19 -0.3342 -0.0081
11 5 0 -3.0300 0.1636
11 5 1 1.3772 -0.0637
11 5 2 2.9232 -0.1089
11 5 3 1.7656 0.0398
11 5 4 -3.0391 0.0383
11 5 5 -3.8832 -0.0485
11 5 6 2.6341 0.0179
11 5 7 3.2401 0.0395
11 5 8 -1.3535 -0.0228
11 5 9 -0.9298 0.0084
11 5 10 -0.1879 0.0013
11 5 11 -0.4998 -0.0580
11 5 12 1.2506 -0.0133
11 5 13 0.1238 0.0607
11 5 15 0.7265 -0.0206
11 5 16 0.9929 -0.0658
11 5 17 -0.6776 -0.0148
11 5 18 -0.0560 0.0397
11 7 0 0.6162 0.0142
11 7 1 0.9620 -0.0925
11 7 2 -1.7901 -0.0164
11 7 3 0.3312 0.0329
11 7 4 1.8179 0.0004
11 7 5 -1.0295 0.0036
11 7 6 -0.5106 0.0284
11 7 7 0.8203 -0.0224
11 7 9 -0.3056 0.0259
11 7 10 0.7099 0.0278
11 7 11 0.0992 -0.0105
11 7 12 0.2808 0.0131
11 9 0 0.0797 -0.0291
11 9 1 0.9733 -0.0159
11 9 2 -0.5515 0.0004
11 9 3 0.2852 0.0020
11 9 4 0.3052 0.0118
11 9 5 -1.5680 0.0089
11 9 6 0.2260 -0.0150
11 9 7 1.6899 -0.0179
11 9 8 -0.6133 0.0073
11 9 9 -0.3963 0.0302
11 9 10 0.7251 0.0043
11 9 11 -1.0981 -0.0396
12 0 0 -2.2623 -0.5096
12 0 2 -0.4733 0.8640
12 0 4 3.1943 -0.5271
12 0 6 -3.2587 0.0328
12 0 8 0.8279 0.2190
12 0 10 2.0454 -0.2746
12 0 12 -3.0947 0.2921
12 0 14 1.6218 -0.2776
12 0 16 0.6989 0.2003
12 0 18 -1.5737 -0.1109
12 2 0 -12.0565 -0.2293
12 2 1 -2.2923 0.0089
12 2 2 7.8374 0.0206
12 2 3 -0.0618 0.0230
12 2 4 -2.9173 0.0443
12 2 5 0.6545 0.0535
12 2 6 0.0476 -0.0074
12 2 7 0.4035 -0.0280
12 2 8 0.3610 0.0010
12 2 9 -1.9707 -0.0542
12 2 10 -0.0491 -0.0518
12 2 11 3.0643 0.0592
12 2 12 0.5260 0.0818
12 2 13 -3.0053 -0.0057
12 2 14 -1.3731 -0.0557
12 2 15 1.8719 -0.0111
12 2 16 1.3089 0.0187
12 2 17 -0.6719 -0.0118
12 2 18 -0.3359 -0.0042
12 2 19 0.2125 0.0183
12 4 0 2.3137 -0.0303
12 4 1 -5.3682 0.0230
12 4 2 -3.1848 0.0595
12 4 3 2.0514 0.0431
12 4 4 4.6506 -0.0214
12 4 5 0.4192 -0.0704
12 4 6 -4.9148 -0.0573
12 4 7 -0.9253 0.0485
12 4 8 3.2171 0.0867
12 4 9 0.4193 0.0063
12 4 10 -1.0573 -0.0321
12 4 11 -0.6333 -0.0340
12 4 12 0.0980 -0.0281
12 4 13 1.8269 0.0116
12 4 14 -0.3139 0.0218
12 4 15 -2.4899 0.0152
12 4 16 0.7158 0.0206
12 4 17 1.5835 -0.0108
12 4 18 -0.7165 -0.0365
12 4 19 -0.1118 -0.0028
12 6 0 -0.7290 -0.0475
12 6 1 1.3442 -0.0187
12 6 2 1.3422 0.0653
12 6 3 -3.7969 0.0234
12 6 4 -1.3097 -0.0597
12 6 5 4.3038 -0.0219
12 6 6 0.5199 0.0318
12 6 7 -2.4825 0.0377
12 6 8 0.4476 0.0046
12 6 9 0.2455 -0.0544
12 6 10 -0.8059 -0.0346
12 6 11 0.5978 0.0310
12 6 12 0.3613 0.0494
12 6 13 -0.2471 0.0219
12 6 14 0.2026 -0.0432
12 6 15 -0.0917 -0.0443
12 6 16 -0.1194 0.0231
12 8 0 -0.8790 -0.0983
12 8 1 -0.5267 0.0470
12 8 2 1.3427 0.0768
12 8 3 -0.5013 -0.0375
12 8 4 -0.6191 -0.0429
12 8 5 1.2765 0.0314
12 8 6 -0.5776 0.0123
12 8 7 -1.2374 -0.0191
12 8 8 0.8381 0.0026
12 8 9 0.2740 -0.0082
12 8 10 0.1579 0.0054
12 8 11 0.8859 0.0345
12 8 12 -1.1886 -0.0179
12 10 0 0.1611 -0.0002
12 10 1 -0.9151 0.0996
12 10 2 0.2464 -0.0065
12 10 3 -0.3198 -0.0668
12 10 4 -0.4052 0.0149
12 10 5 1.3101 0.0304
12 10 6 0.2728 -0.0086
12 10 7 -1.2918 -0.0054
13 1 0 5.4435 0.0893
13 1 1 -2.5143 0.2355
13 1 2 -1.2574 -0.1927
13 1 3 2.4629 -0.3285
13 1 4 -1.7934 0.0601
13 1 5 -1.3955 0.1115
13 1 6 1.7592 0.0609
13 1 7 -0.1326 0.0649
13 1 8 0.3364 -0.0748
13 1 9 1.4209 -0.0940
13 1 10 -2.1483 0.0637
13 1 11 -2.0652 0.0886
13 1 12 2.1379 -0.0753
13 1 13 1.7067 -0.1077
13 1 14 -0.6795 0.0706
13 1 15 -0.4572 0.1058
13 1 16 -0.5698 -0.0351
13 1 17 -0.6880 -0.0682
13 1 18 0.5973 0.0061
13 1 19 0.7655 0.0374
13 3 0 2.9596 0.1732
13 3 1 5.3562 0.0396
13 3 2 -0.7792 -0.1316
13 3 3 -2.4475 -0.0057
13 3 4 -1.9659 0.1054
13 3 5 1.2283 0.0282
13 3 6 3.1991 -0.0386
13 3 7 -1.4076 -0.0687
13 3 8 -2.4812 -0.0669
13 3 9 1.6343 0.0398
13 3 10 1.6063 0.1223
13 3 11 -1.0363 0.0367
13 3 12 -1.9557 -0.0918
13 3 13 -0.0947 -0.0657
13 3 14 2.6878 0.0413
13 3 15 0.6760 0.0304
13 3 16 -2.3412 -0.0272
13 3 17 -0.1969 0.0055
13 3 18 1.0419 0.0288
13 3 19 -0.4721 -0.0095
13 5 0 -1.2318 0.1541
13 5 1 -2.2824 -0.0553
13 5 2 2.2082 -0.1013
13 5 3 4.9729 0.0281
13 5 4 -3.0719 0.0340
13 5 5 -5.5059 -0.0290
13 5 6 2.9057 0.0147
13 5 7 3.2513 0.0179
13 5 8 -1.7310 -0.0143
13 5 9 -0.3214 0.0207
13 5 10 0.3877 -0.0017
13 5 11 -0.8011 -0.0564
13 5 12 0.5300 -0.0195
13 5 13 0.0500 0.0532
13 5 15 0.7234 -0.0193
13 5 16 0.5269 -0.0681
13 5 17 -0.4286 -0.0069
13 7 0 1.6254 0.0153
13 7 1 -0.7010 -0.0856
13 7 2 -2.2148 -0.0107
13 7 3 1.8919 0.0314
13 7 4 1.6817 -0.0088
13 7 5 -1.8471 0.0020
13 7 6 -0.2416 0.0342
13 7 7 1.0168 -0.0197
13 7 9 -0.4732 0.0215
13 7 10 0.1019 0.0212
13 7 11 0.5422 -0.0045
13 7 12 0.9626 0.0143
13 9 0 1.1385 -0.0283
13 9 1 0.6664 -0.0093
13 9 2 -1.2206 0.0082
13 9 3 0.5433 -0.0062
13 9 4 0.5067 0.0029
13 9 5 -1.5738 0.0131
13 9 6 0.2591 -0.0106
13 9 7 1.4086 -0.0142
13 9 8 -0.5696 0.0081
13 9 9 -0.0421 0.0206
13 9 10 0.5335 0.0004
14 0 0 -0.5506 -0.3569
14 0 2 -2.7098 0.5924
14 0 4 3.5843 -0.2810
14 0 6 -1.4782 -0.1181
14 0 8 -1.5196 0.3022
14 0 10 3.0896 -0.3256
14 0 12 -2.3252 0.3111
14 0 14 0.1062 -0.2650
14 0 16 1.6155 0.1766
14 2 0 -4.2349 -0.2096
14 2 1 -0.1722 0.0239
14 2 2 0.7241 0.0269
14 2 3 -0.9347 0.0096
14 2 4 1.7958 0.0267
14 2 5 -0.0394 0.0349
14 2 6 -1.8719 -0.0013
14 2 7 1.7369 -0.0044
14 2 8 0.4474 0.0077
14 2 9 -2.7421 -0.0506
14 2 10 0.3394 -0.0519
14 2 11 2.7203 0.0384
14 2 12 0.3444 0.0645
14 2 13 -1.9344 0.0067
14 2 14 -1.2392 -0.0313
14 2 15 0.9158 -0.0126
14 2 16 0.9466 -0.0003
14 2 17 -0.2799 -0.0091
14 2 18 0.1033 0.0094
14 2 19 0.1668 0.0111
14 4 0 2.1587 -0.0252
14 4 1 0.3270 0.0280
14 4 2 -3.9298 0.0438
14 4 3 -2.0773 0.0261
14 4 4 5.4791 -0.0047
14 4 5 2.2255 -0.0465
14 4 6 -5.0660 -0.0595
14 4 7 -0.8207 0.0220
14 4 8 2.7695 0.0714
14 4 9 -0.4592 0.0251
14 4 10 -0.6071 -0.0171
14 4 11 0.0968 -0.0376
14 4 12 -0.0268 -0.0281
14 4 13 1.3745 0.0047
14 4 14 -0.3829 0.0132
14 4 15 -2.0054 0.0241
14 4 16 0.7389 0.0242
14 4 17 1.0354 -0.0209
14 4 18 -0.6117 -0.0334
14 6 0 -1.7586 -0.0431
14 6 1 3.1435 -0.0234
14 6 2 1.6115 0.0488
14 6 3 -4.8947 0.0320
14 6 4 -1.0680 -0.0352
14 6 5 4.2874 -0.0327
14 6 6 0.1339 0.0096
14 6 7 -1.9433 0.0439
14 6 8 0.7502 0.0164
14 6 9 0.1561 -0.0497
14 6 10 -0.9897 -0.0368
14 6 11 -0.0495 0.0193
14 6 13 0.5825 0.0285
14 6 14 -0.0656 -0.0448
14 6 15 -0.5073 -0.0415
14 8 0 -1.7029 -0.0929
14 8 1 0.6808 0.0373
14 8 2 1.7135 0.0714
14 8 3 -1.3959 -0.0239
14 8 4 -0.5587 -0.0401
14 8 5 1.5367 0.0186
14 8 6 -0.6761 0.0121
14 8 7 -0.9751 -0.0107
14 8 8 0.5863 0.0018
14 8 9 -0.0960 -0.0099
14 8 10 0.6886 0.0051
14 8 11 1.0216 0.0293
14 10 0 -0.0567 0.0034
14 10 1 -0.7430 0.0966
14 10 2 0.0173 -0.0121
14 10 3 -0.3693 -0.0627
14 10 4 0.0036 0.0130
14 10 5 1.0976 0.0251
14 10 6 0.0584 0.0049
15 1 0 -0.2604 0.0499
15 1 1 -1.7379 0.1487
15 1 2 3.2110 -0.1250
15 1 3 1.3572 -0.2010
15 1 4 -3.3978 0.0186
15 1 5 0.1515 0.0198
15 1 6 0.9728 0.0723
15 1 7 -1.5087 0.1126
15 1 8 1.6804 -0.0821
15 1 9 1.9691 -0.1292
15 1 10 -2.5224 0.0710
15 1 11 -1.6616 0.1231
15 1 12 1.4250 -0.0678
15 1 13 0.8472 -0.1290
15 1 14 0.1499 0.0482
15 1 15 0.1767 0.1095
15 1 16 -0.7347 -0.0132
15 1 17 -0.8132 -0.0654
15 1 18 0.2592 -0.0080
15 3 0 -0.7292 0.1458
15 3 1 -0.3800 0.0399
15 3 2 2.5649 -0.0973
15 3 3 0.8960 -0.0145
15 3 4 -4.0154 0.0606
15 3 5 0.2454 0.0337
15 3 6 3.5703 0.0050
15 3 7 -1.6563 -0.0551
15 3 8 -1.7376 -0.0874
15 3 9 1.9329 0.0172
15 3 10 0.6745 0.1151
15 3 11 -0.9166 0.0430
15 3 12 -1.2977 -0.0740
15 3 13 -0.3359 -0.0511
15 3 14 2.2062 0.0283
15 3 15 0.6045 0.0118
15 3 16 -1.8763 -0.0180
15 3 17 0.1327 0.0178
15 3 18 0.6462 0.0166
15 5 0 -0.1294 0.1401
15 5 1 -4.6531 -0.0444
15 5 2 1.6426 -0.0908
15 5 3 6.0145 0.0146
15 5 4 -2.6308 0.0303
15 5 5 -4.9908 -0.0112
15 5 6 2.3963 0.0090
15 5 7 1.9524 0.0020
15 5 8 -1.4217 -0.0060
15 5 9 0.6273 0.0263
15 5 10 0.5606 -0.0019
15 5 11 -0.9415 -0.0497
15 5 12 -0.0400 -0.0266
15 5 13 -0.1789 0.0417
15 5 15 0.7529 -0.0128
15 5 16 0.0785 -0.0707
15 5 17 -0.2366 -0.0056
15 7 0 1.8369 0.0134
15 7 1 -1.8977 -0.0753
15 7 2 -1.7837 -0.0067
15 7 3 2.3620 0.0276
15 7 4 0.9070 -0.0116
15 7 5 -1.5228 0.0003
15 7 6 0.3118 0.0323
15 7 7 0.4877 -0.0153
15 7 9 -0.3630 0.0166
15 7 10 -0.4062 0.0152
15 7 11 0.8920 -0.0016
15 7 12 1.3741 0.0121
15 9 0 1.5131 -0.0272
15 9 1 0.1261 -0.0018
15 9 2 -1.1874 0.0152
15 9 3 0.6975 -0.0169
15 9 4 0.3076 -0.0030
15 9 5 -1.3153 0.0205
15 9 6 0.2943 -0.0103
15 9 7 0.9560 -0.0140
15 9 8 -0.2972 0.0118
15 9 9 0.2416 0.0150
16 0 0 3.5124 -0.2338
16 0 2 -5.1678 0.3726
16 0 4 3.2852 -0.0892
16 0 6 0.4630 -0.2321
16 0 8 -3.0354 0.3636
16 0 10 3.0183 -0.3582
16 0 12 -1.1840 0.3128
16 0 14 -0.7341 -0.2391
16 0 16 1.4327 0.1423
16 2 0 1.9029 -0.1831
16 2 1 2.5952 0.0264
16 2 2 -3.4602 0.0323
16 2 3 -1.8312 0.0043
16 2 4 3.3621 0.0128
16 2 5 -0.5691 0.0230
16 2 6 -1.5024 0.0002
16 2 7 2.3981 0.0022
16 2 8 -0.4647 0.0106
16 2 9 -2.6222 -0.0355
16 2 10 0.7956 -0.0390
16 2 11 1.8706 0.0191
16 2 12 0.3662 0.0357
16 2 13 -1.0736 0.0099
16 2 14 -1.2207 -0.0049
16 2 15 0.6364 -0.0033
16 2 16 0.6547 -0.0151
16 2 17 -0.4906 -0.0170
16 2 18 0.4273 0.0197
16 4 0 1.7913 -0.0173
16 4 1 3.6365 0.0277
16 4 2 -3.6205 0.0289
16 4 3 -3.5084 0.0157
16 4 4 4.7217 0.0059
16 4 5 1.9879 -0.0273
16 4 6 -3.7368 -0.0543
16 4 7 0.1592 0.0013
16 4 8 1.4473 0.0549
16 4 9 -1.2454 0.0344
16 4 10 0.0711 -0.0084
16 4 11 0.4014 -0.0326
16 4 12 -0.0175 -0.0191
16 4 13 1.1986 -0.0037
16 4 14 -0.6615 -0.0033
16 4 15 -1.6232 0.0284
16 4 16 0.9114 0.0358
16 4 17 0.5967 -0.0260
16 6 0 -1.7736 -0.0369
16 6 1 3.7099 -0.0284
16 6 2 1.2050 0.0347
16 6 3 -4.1827 0.0375
16 6 4 -0.6179 -0.0173
16 6 5 2.6593 -0.0369
16 6 6 -0.0939 -0.0044
16 6 7 -0.5065 0.0428
16 6 8 0.7469 0.0218
16 6 9 -0.2217 -0.0412
16 6 10 -0.9143 -0.0345
16 6 11 -0.5726 0.0094
16 6 13 1.2030 0.0312
16 6 14 -0.2557 -0.0389
16 6 15 -0.7274 -0.0390
16 8 0 -1.5615 -0.0848
16 8 1 1.4607 0.0253
16 8 2 1.1647 0.0670
16 8 3 -1.6025 -0.0084
16 8 4 0.0749 -0.0424
16 8 5 1.2417 0.0055
16 8 6 -0.9534 0.0183
16 8 7 -0.5389 -0.0035
16 8 8 0.3641 -0.0031
16 8 9 -0.2883 -0.0102
16 8 10 1.0643 0.0044
16 8 11 0.8397 0.0239
16 10 0 0.0076 0.0050
16 10 1 -0.2840 0.0894
16 10 2 -0.4154 -0.0166
16 10 3 -0.3824 -0.0544
16 10 4 0.4175 0.0118
16 10 5 0.6613 0.0165
17 1 0 -5.0290 0.0242
17 1 1 -2.0074 0.0880
17 1 2 5.5177 -0.0760
17 1 3 0.9871 -0.1062
17 1 4 -3.0226 -0.0133
17 1 5 0.8234 -0.0446
17 1 6 -0.5538 0.0849
17 1 7 -1.8096 0.1459
17 1 8 2.5692 -0.0886
17 1 9 1.6034 -0.1583
17 1 10 -2.1582 0.0686
17 1 11 -0.9369 0.1503
17 1 12 0.5525 -0.0494
17 1 13 0.3593 -0.1382
17 1 14 0.4724 0.0215
17 1 15 0.0841 0.0980
17 1 16 -0.2764 0.0093
17 1 17 -0.3438 -0.0485
17 1 18 -0.3547 -0.0238
17 3 0 -2.3352 0.1151
17 3 1 -3.6667 0.0433
17 3 2 3.1663 -0.0675
17 3 3 2.0066 -0.0220
17 3 4 -3.3956 0.0268
17 3 5 0.4810 0.0318
17 3 6 2.0894 0.0324
17 3 7 -2.0093 -0.0380
17 3 8 -0.2565 -0.0912
17 3 9 1.7733 0.0031
17 3 10 -0.1564 0.0976
17 3 11 -0.4599 0.0354
17 3 12 -1.0725 -0.0566
17 3 13 -0.5202 -0.0286
17 3 14 2.1568 0.0246
17 3 15 0.3104 -0.0074
17 3 16 -1.7511 -0.0212
17 3 17 0.5392 0.0291
17 3 18 0.4775 0.0148
17 5 0 0.1441 0.1233
17 5 1 -4.7757 -0.0323
17 5 2 1.2211 -0.0785
17 5 3 4.7173 0.0031
17 5 4 -1.7610 0.0259
17 5 5 -2.8705 0.0009
17 5 6 1.2724 0.0055
17 5 7 0.1350 -0.0071
17 5 8 -0.6170 -0.0032
17 5 9 1.3337 0.0263
17 5 10 0.4121 0.0032
17 5 11 -0.6990 -0.0381
17 5 12 -0.3829 -0.0337
17 5 13 -0.5912 0.0234
17 5 15 0.8507 0.0035
17 5 16 -0.1809 -0.0698
17 7 0 1.1283 0.0119
17 7 1 -2.0726 -0.0623
17 7 2 -0.6861 -0.0072
17 7 3 1.6293 0.0231
17 7 4 -0.1640 -0.0069
17 7 5 -0.3416 -0.0027
17 7 6 0.8835 0.0237
17 7 7 -0.3755 -0.0094
17 7 9 -0.1982 0.0130
17 7 10 -0.7135 0.0114
17 7 11 1.1517 -0.0042
17 9 0 1.0556 -0.0253
17 9 1 -0.3333 0.0069
17 9 2 -0.5292 0.0185
17 9 3 0.6112 -0.0302
17 9 4 -0.1219 -0.0035
17 9 5 -0.8634 0.0316
17 9 6 0.2444 -0.0140
17 9 7 0.5092 -0.0190
17 9 8 0.1304 0.0164
18 0 0 6.3659 -0.1509
18 0 2 -5.6116 0.2117
18 0 4 1.7856 0.0441
18 0 6 2.0457 -0.3007
18 0 8 -3.2377 0.3895
18 0 10 1.9392 -0.3606
18 0 12 -0.1187 0.2924
18 0 14 -0.6814 -0.2003
18 0 16 0.3861 0.0996
18 2 0 4.7199 -0.1528
18 2 1 4.1670 0.0192
18 2 2 -4.1375 0.0327
18 2 3 -1.8979 0.0030
18 2 4 2.2575 0.0080
18 2 5 -1.0070 0.0172
18 2 6 0.1378 -0.0038
18 2 7 2.2787 0.0002
18 2 8 -1.4606 0.0094
18 2 9 -1.7660 -0.0202
18 2 10 0.8599 -0.0188
18 2 11 0.9124 0.0081
18 2 12 0.6721 0.0084
18 2 13 -0.7276 0.0032
18 2 14 -1.2905 0.0087
18 2 15 1.0108 0.0136
18 2 16 0.4564 -0.0137
18 2 17 -1.0503 -0.0308
18 4 0 1.1676 -0.0098
18 4 1 3.8443 0.0227
18 4 2 -2.4257 0.0169
18 4 3 -2.4577 0.0098
18 4 4 2.8723 0.0121
18 4 5 0.5155 -0.0131
18 4 6 -1.6547 -0.0472
18 4 7 1.1604 -0.0102
18 4 8 -0.0555 0.0425
18 4 9 -1.4289 0.0321
18 4 10 0.5520 -0.0082
18 4 11 0.1338 -0.0218
18 4 12 0.2387 -0.0026
18 4 13 1.3118 -0.0074
18 4 14 -1.0636 -0.0247
18 4 15 -1.4011 0.0217
18 4 16 1.0962 0.0512
18 4 17 0.3548 -0.0204
18 6 0 -0.9375 -0.0315
18 6 1 2.8100 -0.0313
18 6 2 0.4379 0.0256
18 6 3 -2.1218 0.0376
18 6 4 -0.2340 -0.0069
18 6 5 0.3053 -0.0336
18 6 6 -0.0510 -0.0120
18 6 7 1.0148 0.0353
18 6 8 0.4770 0.0237
18 6 9 -0.4889 -0.0308
18 6 10 -0.6673 -0.0294
18 6 11 -0.9916 0.0019
18 6 13 1.5167 0.0315
18 6 14 -0.3037 -0.0234
18 8 0 -0.6083 -0.0758
18 8 1 1.4750 0.0118
18 8 2 0.1056 0.0652
18 8 3 -1.0962 0.0066
18 8 4 0.8261 -0.0494
18 8 5 0.5906 -0.0054
18 8 6 -1.1272 0.0283
18 8 7 -0.1479 0.0015
18 8 8 0.1247 -0.0083
18 8 9 -0.2275 -0.0098
18 8 10 1.2269 0.0007
18 10 0 0.3789 0.0045
18 10 1 0.1710 0.0780
18 10 2 -0.9223 -0.0193
19 1 0 -6.6397 0.0120
19 1 1 -2.0188 0.0525
19 1 2 4.8528 -0.0403
19 1 3 0.6037 -0.0460
19 1 4 -1.1140 -0.0389
19 1 5 0.9658 -0.0780
19 1 6 -1.9602 0.0938
19 1 7 -1.3119 0.1581
19 1 8 2.5338 -0.0857
19 1 9 0.6982 -0.1704
19 1 10 -1.1654 0.0549
19 1 11 -0.2377 0.1581
19 1 12 -0.1892 -0.0288
19 1 13 0.3271 -0.1254
19 1 14 0.2681 0.0037
19 1 15 -0.4940 0.0661
19 1 16 0.5024 0.0200
19 1 17 0.3497 -0.0160
19 3 0 -1.9179 0.0871
19 3 1 -3.9443 0.0457
19 3 2 1.7335 -0.0436
19 3 3 1.2132 -0.0245
19 3 4 -1.2893 0.0020
19 3 5 1.2339 0.0244
19 3 6 0.0309 0.0478
19 3 7 -1.9718 -0.0237
19 3 8 1.0002 -0.0844
19 3 9 1.0966 -0.0001
19 3 10 -0.4331 0.0774
19 3 11 0.1488 0.0202
19 3 12 -1.3063 -0.0460
19 3 13 -0.5493 -0.0096
19 3 14 2.3582 0.0327
19 3 15 -0.0882 -0.0158
19 3 16 -1.7625 -0.0358
19 3 17 0.8218 0.0296
19 5 0 -0.1471 0.1049
19 5 1 -2.9400 -0.0212
19 5 2 0.8513 -0.0654
19 5 3 2.0815 -0.0035
19 5 4 -0.6691 0.0200
19 5 5 -0.3948 0.0063
19 5 6 -0.0462 0.0067
19 5 7 -1.2481 -0.0109
19 5 8 0.2716 -0.0078
19 5 9 1.4148 0.0232
19 5 10 0.1766 0.0129
19 5 11 -0.1290 -0.0234
19 5 12 -0.5388 -0.0391
19 5 13 -1.0118 -0.0001
19 5 15 0.9115 0.0272
19 7 0 -0.0433 0.0135
19 7 1 -1.2654 -0.0476
19 7 2 0.4427 -0.0125
19 7 3 0.2198 0.0186
19 7 4 -0.9456 0.0021
19 7 5 0.9801 -0.0064
19 7 6 1.1208 0.0139
19 7 7 -1.0269 -0.0041
19 7 9 -0.1967 0.0125
19 7 10 -0.8282 0.0110
19 9 0 0.0531 -0.0223
19 9 1 -0.3795 0.0158
19 9 2 0.3467 0.0168
19 9 3 0.2048 -0.0435
19 9 4 -0.4852 0.0016
19 9 5 -0.3160 0.0436
19 9 6 0.0661 -0.0200
19 9 7 0.1832 -0.0266
20 0 0 5.9912 -0.1011
20 0 2 -3.4950 0.1037
20 0 4 -0.4530 0.1209
20 0 6 2.7684 -0.3190
20 0 8 -2.2066 0.3720
20 0 10 0.3572 -0.3288
20 0 12 0.5613 0.2518
20 0 14 -0.0146 -0.1542
20 0 16 -0.8543 0.0556
20 2 0 4.3098 -0.1221
20 2 1 3.7722 0.0097
20 2 2 -2.3689 0.0255
20 2 3 -1.0369 0.0026
20 2 4 0.0393 0.0139
20 2 5 -1.2610 0.0133
20 2 6 1.6788 -0.0128
20 2 7 1.5285 -0.0006
20 2 8 -1.8142 0.0069
20 2 9 -0.5796 -0.0130
20 2 10 0.4387 -0.0019
20 2 11 0.1691 0.0069
20 2 12 1.0643 -0.0033
20 2 13 -0.8264 -0.0078
20 2 14 -1.2774 -0.0007
20 2 15 1.6102 0.0291
20 2 16 0.2941 0.0086
20 2 17 -1.4964 -0.0411
20 4 0 0.3705 -0.0053
20 4 1 1.8041 0.0149
20 4 2 -0.8615 0.0081
20 4 3 -0.2612 0.0060
20 4 4 0.7918 0.0163
20 4 5 -0.9575 -0.0038
20 4 6 0.2625 -0.0419
20 4 7 1.4982 -0.0119
20 4 8 -1.0960 0.0362
20 4 9 -0.9359 0.0208
20 4 10 0.6184 -0.0140
20 4 11 -0.4496 -0.0105
20 4 12 0.6249 0.0154
20 4 13 1.4617 -0.0027
20 4 14 -1.3461 -0.0427
20 4 15 -1.2194 0.0037
20 4 16 1.0913 0.0610
20 6 0 0.1610 -0.0292
20 6 1 1.0363 -0.0311
20 6 2 -0.2057 0.0220
20 6 3 0.1636 0.0330
20 6 4 -0.1414 -0.0023
20 6 5 -1.5978 -0.0259
20 6 6 0.2266 -0.0161
20 6 7 1.8419 0.0261
20 6 8 0.1130 0.0249
20 6 9 -0.3768 -0.0216
20 6 10 -0.4127 -0.0236
20 6 13 1.4909 0.0307
20 8 0 0.5205 -0.0671
20 8 1 0.7468 -0.0016
20 8 2 -0.7529 0.0647
20 8 3 -0.1613 0.0176
20 8 4 1.1553 -0.0563
20 8 5 -0.1002 -0.0113
20 8 6 -0.9564 0.0353
20 8 7 0.0562 0.0032
20 8 8 -0.1536 -0.0088
20 8 9 0.0002 -0.0086
21 1 0 -4.9123 0.0062
21 1 1 -1.1447 0.0355
21 1 2 2.1088 -0.0109
21 1 3 -0.0951 -0.0164
21 1 4 1.0997 -0.0591
21 1 5 0.8649 -0.0823
21 1 6 -2.5038 0.0935
21 1 7 -0.4574 0.1466
21 1 8 1.5953 -0.0703
21 1 9 -0.2812 -0.1590
21 1 10 0.0502 0.0355
21 1 11 0.2362 0.1399
21 1 12 -0.5972 -0.0169
21 1 13 0.5334 -0.0892
21 1 14 -0.2203 0.0043
21 1 15 -1.0689 0.0190
21 1 16 1.1481 0.0124
21 3 0 -0.3579 0.0663
21 3 1 -2.1634 0.0443
21 3 2 -0.3574 -0.0255
21 3 3 -0.3075 -0.0213
21 3 4 0.8077 -0.0165
21 3 5 1.6818 0.0154
21 3 6 -1.4278 0.0557
21 3 7 -1.3483 -0.0153
21 3 8 1.4581 -0.0737
21 3 9 0.1483 0.0034
21 3 10 -0.1686 0.0609
21 3 11 0.6383 0.0082
21 3 12 -1.6487 -0.0441
21 3 13 -0.3996 -0.0051
21 3 14 2.4023 0.0479
21 3 15 -0.4206 -0.0062
21 3 16 -1.6096 -0.0529
21 5 0 -0.5335 0.0865
21 5 1 -0.3483 -0.0129
21 5 2 0.4624 -0.0526
21 5 3 -0.4301 -0.0052
21 5 4 0.3240 0.0128
21 5 5 1.2594 0.0075
21 5 6 -1.0655 0.0122
21 5 7 -1.6554 -0.0129
21 5 8 0.8324 -0.0176
21 5 9 0.9207 0.0200
21 5 10 0.0731 0.0243
21 5 11 0.4591 -0.0088
21 5 12 -0.5818 -0.0410
21 5 13 -1.1798 -0.0233
21 5 14 0.3736 0.0515
21 7 0 -0.9610 0.0185
21 7 1 -0.0337 -0.0322
21 7 2 0.9565 -0.0193
21 7 3 -1.0410 0.0136
21 7 4 -1.0232 0.0091
21 7 5 1.7252 -0.0082
21 7 6 0.8711 0.0094
21 7 7 -1.1015 -0.0022
21 7 9 -0.4116 0.0154
21 7 10 -0.7927 0.0144
21 9 0 -0.9232 -0.0183
21 9 1 0.0846 0.0230
21 9 2 0.9387 0.0104
21 9 3 -0.4143 -0.0524
21 9 4 -0.5498 0.0102
21 9 5 0.1708 0.0507
21 9 6 -0.1832 -0.0254
22 0 0 2.7046 -0.0701
22 0 2 0.0115 0.0356
22 0 4 -2.3764 0.1511
22 0 6 2.4180 -0.2934
22 0 8 -0.4999 0.3168
22 0 10 -1.0949 -0.2705
22 0 12 0.7915 0.1996
22 0 14 0.7145 -0.1090
22 0 16 -1.5967 0.0188
22 2 0 2.0896 -0.0930
22 2 1 1.9427 0.0039
22 2 2 0.0238 0.0114
22 2 3 0.1642 0.0017
22 2 4 -1.6813 0.0275
22 2 5 -1.1665 0.0078
22 2 6 2.2015 -0.0242
22 2 7 0.4748 0.0048
22 2 8 -1.3603 0.0071
22 2 9 0.4862 -0.0151
22 2 10 -0.2026 0.0020
22 2 11 -0.2297 0.0111
22 2 12 1.2474 0.0078
22 2 13 -1.0475 -0.0154
22 2 14 -1.0396 -0.0319
22 2 15 1.9177 0.0345
22 2 16 0.1230 0.0442
22 4 0 -0.4511 -0.0044
22 4 1 -0.7992 0.0066
22 4 2 0.5019 0.0020
22 4 3 1.5666 0.0034
22 4 4 -0.7479 0.0200
22 4 5 -1.5571 0.0004
22 4 6 1.3719 -0.0387
22 4 7 1.0469 -0.0061
22 4 8 -1.3993 0.0333
22 4 9 -0.1233 0.0061
22 4 10 0.3581 -0.0201
22 4 11 -0.9090 -0.0036
22 4 12 0.8835 0.0269
22 4 13 1.3678 0.0094
22 4 14 -1.2844 -0.0487
22 4 15 -0.9437 -0.0190
22 6 0 0.8887 -0.0300
22 6 1 -0.6225 -0.0286
22 6 2 -0.4018 0.0221
22 6 3 1.5750 0.0273
22 6 4 -0.3322 -0.0004
22 6 5 -2.2650 -0.0200
22 6 6 0.5337 -0.0197
22 6 7 1.6883 0.0206
22 6 8 -0.1179 0.0271
22 6 9 0.0616 -0.0160
22 6 12 0.3063 0.0001
22 8 0 1.1294 -0.0586
22 8 1 -0.3216 -0.0121
22 8 2 -0.8769 0.0622
22 8 3 0.7237 0.0218
22 8 4 0.8256 -0.0568
22 8 5 -0.5245 -0.0106
22 8 6 -0.4564 0.0329
22 8 7 0.0444 0.0011
22 8 8 -0.3928 -0.0016
23 1 0 -1.4471 -0.0004
23 1 1 0.3217 0.0286
23 1 2 -0.8733 0.0158
23 1 3 -0.8735 -0.0078
23 1 4 2.3895 -0.0727
23 1 5 0.6320 -0.0671
23 1 6 -1.9608 0.0831
23 1 7 0.3551 0.1171
23 1 8 0.2224 -0.0475
23 1 9 -0.9758 -0.1258
23 1 10 1.0072 0.0199
23 1 11 0.4540 0.0988
23 1 12 -0.6373 -0.0202
23 1 13 0.6705 -0.0385
23 1 14 -0.6474 0.0223
23 1 15 -1.2373 -0.0293
23 1 16 1.3194 -0.0083
23 3 0 1.2694 0.0529
23 3 1 0.0020 0.0385
23 3 2 -1.9009 -0.0120
23 3 3 -1.3387 -0.0150
23 3 4 1.9064 -0.0296
23 3 5 1.3908 0.0081
23 3 6 -1.7813 0.0584
23 3 7 -0.3436 -0.0115
23 3 8 1.1386 -0.0631
23 3 9 -0.6816 0.0056
23 3 10 0.2830 0.0509
23 3 11 0.8228 0.0086
23 3 12 -1.6904 -0.0480
23 3 13 -0.1522 -0.0188
23 3 14 2.0017 0.0611
23 3 15 -0.5474 0.0192
23 5 0 -0.6383 0.0697
23 5 1 1.6656 -0.0073
23 5 2 0.0909 -0.0408
23 5 3 -1.7489 -0.0046
23 5 4 0.9084 0.0053
23 5 5 1.6165 0.0085
23 5 6 -1.4537 0.0193
23 5 7 -1.2026 -0.0166
23 5 8 0.8779 -0.0281
23 5 9 0.2587 0.0190
23 5 10 0.1571 0.0335
23 5 11 0.7152 0.0020
23 5 12 -0.5457 -0.0392
23 7 0 -1.1194 0.0243
23 7 1 0.8998 -0.0176
23 7 2 0.6289 -0.0226
23 7 3 -1.5016 0.0074
23 7 4 -0.4462 0.0081
23 7 5 1.5702 -0.0055
23 7 6 0.3173 0.0145
23 7 7 -0.6154 -0.0055
23 7 8 0.1504 -0.0277
23 7 9 -0.6991 0.0201
23 9 0 -1.3425 -0.0132
23 9 1 0.8060 0.0263
23 9 2 0.9398 0.0014
23 9 3 -0.9467 -0.0528
23 9 4 -0.2883 0.0185
24 0 0 -1.4007 -0.0452
24 0 2 2.9363 -0.0081
24 0 4 -3.0355 0.1522
24 0 6 1.2188 -0.2424
24 0 8 1.1160 0.2425
24 0 10 -1.9236 -0.2014
24 0 12 0.6969 0.1467
24 0 14 1.0389 -0.0714
24 2 0 -0.1835 -0.0668
24 2 1 -0.0005 0.0027
24 2 2 1.5350 -0.0052
24 2 3 0.8990 0.0004
24 2 4 -2.0709 0.0416
24 2 5 -0.6568 0.0009
24 2 6 1.6163 -0.0342
24 2 7 -0.4964 0.0140
24 2 8 -0.4564 0.0131
24 2 9 1.1068 -0.0214
24 2 10 -0.6854 -0.0116
24 2 11 -0.3267 0.0145
24 2 12 1.0677 0.0386
24 2 13 -1.0765 -0.0149
24 2 14 -0.6012 -0.0717
24 2 15 1.6653 0.0273
24 4 0 -1.1448 -0.0060
24 4 1 -2.4850 -0.0003
24 4 2 1.2991 -0.0025
24 4 3 2.1723 0.0024
24 4 4 -1.3949 0.0228
24 4 5 -1.1762 -0.0006
24 4 6 1.5515 -0.0355
24 4 7 0.2027 0.0036
24 4 8 -1.1205 0.0296
24 4 9 0.5153 -0.0058
24 4 10 0.0526 -0.0207
24 4 11 -0.9450 -0.0032
24 4 12 0.8099 0.0265
24 4 13 0.9493 0.0237
24 4 14 -0.8457 -0.0386
24 6 0 0.9387 -0.0315
24 6 1 -1.3773 -0.0261
24 6 2 -0.1810 0.0221
24 6 3 1.6386 0.0248
24 6 4 -0.5647 0.0022
24 6 5 -1.6894 -0.0202
24 6 6 0.6143 -0.0240
24 6 7 0.8722 0.0213
24 6 8 -0.0712 0.0303
24 8 0 0.8984 -0.0502
24 8 1 -1.1503 -0.0173
24 8 2 -0.2455 0.0548
24 8 3 1.1163 0.0185
24 8 4 0.0607 -0.0466
24 8 5 -0.5182 -0.0046
24 8 6 0.0950 0.0188
25 1 0 1.5323 -0.0089
25 1 1 1.5275 0.0246
25 1 2 -2.4500 0.0386
25 1 3 -1.2523 -0.0068
25 1 4 2.2055 -0.0791
25 1 5 0.2754 -0.0469
25 1 6 -0.7072 0.0670
25 1 7 0.8677 0.0810
25 1 8 -0.9397 -0.0269
25 1 9 -1.2135 -0.0797
25 1 10 1.3844 0.0155
25 1 11 0.4725 0.0456
25 1 12 -0.4279 -0.0357
25 1 13 0.5690 0.0121
25 1 14 -0.7652 0.0455
25 1 15 -0.9168 -0.0630
25 3 0 2.2484 0.0432
25 3 1 1.1700 0.0307
25 3 2 -2.3933 -0.0020
25 3 3 -1.2902 -0.0094
25 3 4 1.8671 -0.0364
25 3 5 0.4998 0.0041
25 3 6 -1.2564 0.0556
25 3 7 0.6007 -0.0083
25 3 8 0.4663 -0.0539
25 3 9 -1.0941 -0.0003
25 3 10 0.5516 0.0468
25 3 11 0.7031 0.0240
25 3 12 -1.2808 -0.0524
25 3 13 0.0536 -0.0453
25 3 14 1.2101 0.0640
25 5 0 -0.3817 0.0555
25 5 1 2.3476 -0.0026
25 5 2 -0.1348 -0.0304
25 5 3 -1.6821 -0.0055
25 5 4 0.9347 -0.0015
25 5 5 1.0148 0.0129
25 5 6 -1.1984 0.0251
25 5 7 -0.4658 -0.0230
25 5 8 0.5301 -0.0355
25 5 9 -0.1183 0.0203
25 5 10 0.3048 0.0383
25 5 11 0.4962 0.0068
25 7 0 -0.5214 0.0272
25 7 1 1.0594 -0.0056
25 7 2 -0.2196 -0.0183
25 7 3 -1.0201 -0.0001
25 7 4 0.3167 -0.0030
25 7 5 0.7220 0.0022
25 7 6 -0.1485 0.0277
25 7 7 0.0815 -0.0131
25 7 8 0.2228 -0.0376
26 0 0 -3.9498 -0.0202
26 0 2 3.7874 -0.0404
26 0 4 -2.1957 0.1439
26 0 6 -0.2287 -0.1890
26 0 8 1.9975 0.1707
26 0 10 -1.9451 -0.1370
26 0 12 0.4631 0.1001
26 0 14 0.8264 -0.0432
26 2 0 -1.3254 -0.0444
26 2 1 -0.8600 0.0029
26 2 2 1.6253 -0.0179
26 2 3 0.7058 -0.0011
26 2 4 -1.2885 0.0481
26 2 5 0.1102 -0.0040
26 2 6 0.4909 -0.0390
26 2 7 -1.0604 0.0208
26 2 8 0.3592 0.0254
26 2 9 1.1659 -0.0253
26 2 10 -0.7963 -0.0396
26 2 11 -0.2380 0.0135
26 2 12 0.6258 0.0765
26 2 13 -0.8105 -0.0073
26 2 14 -0.1487 -0.1020
26 4 0 -1.5861 -0.0081
26 4 1 -2.6713 -0.0053
26 4 2 1.4685 -0.0062
26 4 3 1.6387 0.0045
26 4 4 -1.2699 0.0235
26 4 5 -0.3326 -0.0065
26 4 6 1.1255 -0.0297
26 4 7 -0.4785 0.0131
26 4 8 -0.6513 0.0220
26 4 9 0.6921 -0.0109
26 4 10 -0.0485 -0.0137
26 4 11 -0.5866 -0.0086
26 4 12 0.4094 0.0142
26 4 13 0.3763 0.0340
26 6 0 0.4546 -0.0302
26 6 1 -1.0377 -0.0259
26 6 2 0.1424 0.0182
26 6 3 0.6716 0.0275
26 6 4 -0.5481 0.0074
26 6 5 -0.5268 -0.0270
26 6 6 0.3432 -0.0288
26 6 7 0.0390 0.0263
26 8 0 0.0462 -0.0418
26 8 1 -1.3036 -0.0159
26 8 2 0.6743 0.0421
26 8 3 0.8447 0.0099
26 8 4 -0.6295 -0.0272
26 8 5 -0.1412 0.0031
27 1 0 2.4980 -0.0154
27 1 1 1.7546 0.0184
27 1 2 -2.0478 0.0533
27 1 3 -0.9563 -0.0012
27 1 4 0.8961 -0.0782
27 1 5 -0.1467 -0.0354
27 1 6 0.5382 0.0516
27 1 7 0.9706 0.0497
27 1 8 -1.4109 -0.0163
27 1 9 -1.0032 -0.0320
27 1 10 1.1557 0.0223
27 1 11 0.3548 -0.0064
27 1 12 -0.1557 -0.0525
27 1 13 0.2824 0.0488
27 1 14 -0.5402 0.0574
27 3 0 2.4087 0.0325
27 3 1 0.9046 0.0247
27 3 2 -2.0289 0.0050
27 3 3 -0.3784 -0.0081
27 3 4 1.1808 -0.0352
27 3 5 -0.4695 0.0034
27 3 6 -0.4496 0.0468
27 3 7 1.0947 -0.0023
27 3 8 -0.1072 -0.0461
27 3 9 -1.0340 -0.0162
27 3 10 0.5121 0.0464
27 3 11 0.4371 0.0493
27 3 12 -0.6172 -0.0531
27 3 13 0.1117 -0.0724
27 5 0 0.0309 0.0437
27 5 1 1.7780 0.0031
27 5 2 -0.1002 -0.0206
27 5 3 -0.8058 -0.0103
27 5 4 0.4967 -0.0074
27 5 5 0.2181 0.0210
27 5 6 -0.5860 0.0282
27 5 7 -0.0286 -0.0303
27 5 8 0.1085 -0.0380
27 5 9 -0.0238 0.0220
27 5 10 0.3352 0.0381
27 7 0 0.3797 0.0243
27 7 1 0.4502 0.0020
27 7 2 -0.9725 -0.0064
27 7 3 0.0163 -0.0074
27 7 4 0.7185 -0.0203
27 7 5 -0.2611 0.0127
27 7 6 -0.2171 0.0428
28 0 0 -3.7633 0.0041
28 0 2 2.4212 -0.0687
28 0 4 -0.4806 0.1400
28 0 6 -1.2237 -0.1499
28 0 8 1.8883 0.1157
28 0 10 -1.3186 -0.0851
28 0 12 0.2383 0.0612
28 2 0 -1.1064 -0.0269
28 2 1 -0.2923 0.0003
28 2 2 0.6918 -0.0212
28 2 3 -0.2335 -0.0030
28 2 4 -0.1049 0.0422
28 2 5 0.7805 -0.0034
28 2 6 -0.4505 -0.0373
28 2 7 -1.0572 0.0204
28 2 8 0.7327 0.0416
28 2 9 0.7577 -0.0236
28 2 10 -0.5976 -0.0725
28 2 11 -0.0717 0.0091
28 2 12 0.1913 0.1063
28 2 13 -0.3811 0.0015
28 4 0 -1.6906 -0.0086
28 4 1 -1.7194 -0.0093
28 4 2 1.1845 -0.0093
28 4 3 0.6621 0.0106
28 4 4 -0.7716 0.0215
28 4 5 0.3144 -0.0156
28 4 6 0.5723 -0.0210
28 4 7 -0.6700 0.0193
28 4 8 -0.3316 0.0112
28 4 9 0.4715 -0.0083
28 4 10 0.1009 -0.0014
28 4 11 -0.1235 -0.0167
28 6 0 -0.1398 -0.0235
28 6 1 -0.0172 -0.0278
28 6 2 0.2306 0.0090
28 6 3 -0.5274 0.0336
28 6 4 -0.1705 0.0152
28 6 5 0.3957 -0.0359
28 6 6 -0.1696 -0.0327
28 6 7 -0.2922 0.0303
28 8 0 -0.8601 -0.0342
28 8 1 -0.7403 -0.0095
29 1 0 1.3457 -0.0144
29 1 1 0.9554 0.0078
29 1 2 -0.3099 0.0559
29 1 3 -0.1735 0.0147
29 1 4 -0.6099 -0.0705
29 1 5 -0.4637 -0.0382
29 1 6 1.1422 0.0407
29 1 7 0.6873 0.0288
29 1 8 -1.1066 -0.0166
29 1 9 -0.4957 0.0089
29 1 10 0.5693 0.0333
29 1 11 0.1557 -0.0468
29 1 12 0.0193 -0.0581
29 1 13 -0.0040 0.0650
29 3 0 1.9619 0.0186
29 3 1 -0.2835 0.0234
29 3 2 -1.3219 0.0084
29 3 3 0.6877 -0.0121
29 3 4 0.4721 -0.0260
29 3 5 -0.9970 0.0049
29 3 6 0.1325 0.0334
29 3 7 1.0179 0.0071
29 3 8 -0.3769 -0.0398
29 3 9 -0.6766 -0.0375
29 3 10 0.3095 0.0471
29 3 11 0.2154 0.0739
29 3 12 -0.0679 -0.0483
29 5 0 0.3007 0.0330
29 5 1 0.6243 0.0106
29 5 2 0.1858 -0.0105
29 5 3 0.0523 -0.0187
29 5 4 -0.1160 -0.0129
29 5 5 -0.1442 0.0300
29 5 6 -0.0150 0.0293
29 5 7 -0.1078 -0.0344
29 7 0 1.0174 0.0161
29 7 1 -0.4983 0.0043
29 7 2 -1.1459 0.0090
29 7 3 0.9675 -0.0125
29 7 4 0.5132 -0.0367
30 0 0 -1.4302 0.0233
30 0 2 -0.0017 -0.0929
30 0 4 1.0363 0.1431
30 0 6 -1.3326 -0.1278
30 0 8 1.0103 0.0787
30 0 10 -0.4491 -0.0451
30 0 12 0.1064 0.0281
30 2 0 -0.0491 -0.0155
30 2 1 1.0802 -0.0067
30 2 2 -0.4432 -0.0135
30 2 3 -1.2461 -0.0052
30 2 4 0.7093 0.0248
30 2 5 1.0001 0.0027
30 2 6 -0.7843 -0.0305
30 2 7 -0.5557 0.0138
30 2 8 0.6532 0.0576
30 2 9 0.1292 -0.0182
30 2 10 -0.3257 -0.0992
30 2 11 0.0938 0.0050
30 2 12 -0.0012 0.1171
30 4 0 -1.4380 -0.0061
30 4 1 -0.4630 -0.0135
30 4 2 0.7104 -0.0122
30 4 3 -0.0325 0.0201
30 4 4 -0.2987 0.0178
30 4 5 0.4116 -0.0253
30 4 6 0.2275 -0.0119
30 4 7 -0.4272 0.0207
30 4 8 -0.2631 0.0009
30 4 9 0.1497 -0.0003
30 6 0 -0.4547 -0.0117
30 6 1 0.9959 -0.0299
30 6 2 -0.0295 -0.0041
30 6 3 -1.2124 0.0388
30 6 4 0.4069 0.0233
30 6 5 0.5959 -0.0408
30 6 6 -0.6393 -0.0338
31 1 0 -0.8004 -0.0039
31 1 1 -0.2370 -0.0056
31 1 2 1.4728 0.0459
31 1 3 0.5666 0.0383
31 1 4 -1.4177 -0.0571
31 1 5 -0.4910 -0.0509
31 1 6 0.9031 0.0335
31 1 7 0.1690 0.0169
31 1 8 -0.3419 -0.0217
31 1 9 0.0682 0.0386
31 1 10 -0.0052 0.0389
31 1 11 -0.0519 -0.0699
31 3 0 1.2258 0.0031
31 3 1 -1.4582 0.0270
31 3 2 -0.6996 0.0081
31 3 3 1.2368 -0.0199
31 3 4 0.1009 -0.0119
31 3 5 -0.8802 0.0073
31 3 6 0.3215 0.0193
31 3 7 0.5478 0.0170
31 3 8 -0.4072 -0.0355
31 3 9 -0.2861 -0.0561
31 3 10 0.1770 0.0468
31 5 0 0.2595 0.0218
31 5 1 -0.3560 0.0188
31 5 2 0.5667 0.0002
31 5 3 0.3492 -0.0274
31 5 4 -0.5753 -0.0185
31 5 5 0.0714 0.0354
31 7 0 1.0729 0.0061
31 7 1 -1.2192 0.0022
31 7 2 -0.6876 0.0220
32 0 0 1.2822 0.0331
32 0 2 -1.8686 -0.1075
32 0 4 1.5163 0.1454
32 0 6 -0.6297 -0.1137
32 0 8 -0.0696 0.0522
32 0 10 0.2089 -0.0131
32 2 0 1.0774 -0.0102
32 2 1 2.1894 -0.0166
32 2 2 -1.1092 0.0017
32 2 3 -1.6468 -0.0068
32 2 4 0.8177 0.0022
32 2 5 0.6521 0.0102
32 2 6 -0.5433 -0.0215
32 2 7 0.1634 0.0060
32 2 8 0.3572 0.0682
32 2 9 -0.4175 -0.0136
32 2 10 -0.1885 -0.1106
32 4 0 -0.9073 -0.0012
32 4 1 0.3785 -0.0188
32 4 2 0.2727 -0.0146
32 4 3 -0.1251 0.0302
32 4 4 -0.0617 0.0143
32 4 5 0.0522 -0.0324
32 4 6 0.1549 -0.0061
32 4 7 -0.0558 0.0177
32 6 0 -0.3663 0.0023
32 6 1 1.4559 -0.0298
32 6 2 -0.4674 -0.0169
32 6 3 -1.0981 0.0392
32 6 4 0.8602 0.0286
33 1 0 -2.4602 0.0125
33 1 1 -0.9915 -0.0177
33 1 2 2.2213 0.0271
33 1 3 0.7848 0.0604
33 1 4 -1.1850 -0.0391
33 1 5 -0.1960 -0.0632
33 1 6 0.1187 0.0261
33 1 7 -0.3371 0.0090
33 1 8 0.3796 -0.0235
33 1 9 0.4390 0.0558
33 1 10 -0.2768 0.0338
33 3 0 0.4556 -0.0099
33 3 1 -1.8985 0.0328
33 3 2 -0.3261 0.0050
33 3 3 1.0307 -0.0278
33 3 4 0.0716 0.0018
33 3 5 -0.3062 0.0099
33 3 6 0.2425 0.0090
33 3 7 0.0154 0.0231
33 3 8 -0.3677 -0.0333
33 5 0 -0.0287 0.0097
33 5 1 -0.7253 0.0250
33 5 2 0.8228 0.0104
33 5 3 0.0572 -0.0323
33 5 4 -0.6875 -0.0236
34 0 0 2.6815 0.0312
34 0 2 -2.1617 -0.1062
34 0 4 0.8561 0.1364
34 0 6 0.3561 -0.0959
34 0 8 -0.7494 0.0282
34 2 0 1.7081 -0.0089
34 2 1 2.2731 -0.0255
34 2 2 -1.0927 0.0174
34 2 3 -1.1988 -0.0069
34 2 4 0.3763 -0.0176
34 2 5 -0.0437 0.0141
34 2 6 -0.0641 -0.0134
34 2 7 0.7303 0.0025
34 2 8 0.1085 0.0698
34 4 0 -0.2858 0.0046
34 4 1 0.5415 -0.0242
34 4 2 0.0049 -0.0162
34 4 3 0.2338 0.0372
34 4 4 -0.0573 0.0127
34 6 0 -0.0345 0.0136
35 1 0 -2.7286 0.0280
35 1 1 -0.8710 -0.0241
35 1 2 1.6663 0.0057
35 1 3 0.3980 0.0713
35 1 4 -0.2421 -0.0189
35 1 5 0.2331 -0.0656
35 1 6 -0.6455 0.0152
35 1 7 -0.5846 0.0013
35 1 8 0.6630 -0.0176
35 3 0 -0.1700 -0.0167
35 3 1 -1.4677 0.0367
35 3 2 -0.1685 0.0007
35 3 3 0.3209 -0.0323
35 3 4 0.1936 0.0104
35 3 5 0.3192 0.0121
35 5 0 -0.3372 -0.0018
35 5 1 -0.4913 0.0270
35 5 2 0.8042 0.0178
36 0 0 2.1840 0.0194
36 0 2 -1.0037 -0.0873
36 0 4 -0.3243 0.1107
36 0 6 0.9798 -0.0688
36 2 0 1.6707 -0.0085
36 2 1 1.3350 -0.0295
36 2 2 -0.5930 0.0269
36 2 3 -0.2363 -0.0049
36 2 4 -0.2062 -0.0283
36 2 5 -0.6608 0.0116
36 2 6 0.2968 -0.0076
36 4 0 0.1878 0.0092
36 4 1 0.2030 -0.0277
36 4 2 -0.0542 -0.0163
37 1 0 -1.6977 0.0363
37 1 1 -0.0936 -0.0224
37 1 2 0.3617 -0.0113
37 1 3 -0.2461 0.0667
37 1 4 0.7134 -0.0004
37 1 5 0.5027 -0.0554
37 3 0 -0.5117 -0.0165
37 3 1 -0.5573 0.0352
37 3 2 -0.1468 -0.0029
37 3 3 -0.3986 -0.0308
38 0 0 0.4904 0.0025
38 0 2 0.6000 -0.0563
38 0 4 -1.1682 0.0732
38 2 0 1.1246 -0.0064
38 2 1 0.0380 -0.0273
38 2 2 0.0227 0.0268
38 2 3 0.6132 -0.0020
39 1 0 -0.1974 0.0349
39 1 1 0.6978 -0.0139
39 1 2 -0.8056 -0.0198
0 0 0 0.0 0.0
;
_shelx_fab_checksum              43788
_olex2_submission_special_instructions 'No special instructions were received'
_oxdiff_exptl_absorpt_empirical_details 
;
Empirical correction (ABSPACK) includes:
- Absorption correction using spherical harmonics
- Frame scaling
;
_oxdiff_exptl_absorpt_empirical_full_max 1.295
_oxdiff_exptl_absorpt_empirical_full_min 0.780
